# Supplementary material for: Activation of TSLP–IL-9 Axis Hinders the Antifibrotic Effect of ST2 Deficiency in Pulmonary Fibrosis
Source: Int J Mol Sci. 2025 Dec 5;26(24):11787. doi: 10.3390/ijms262411787 (PMC12732439; doi:10.3390/ijms262411787)
Supplement: Supplementary file 1 [file ijms-26-11787-s001.zip]

Archive with 2 entries (2 files):
- supplementary_datasets.xlsx
- supplementary_figures.pdf
