# Supplementary material for: Activation of TSLP–IL-9 Axis Hinders the Antifibrotic Effect of ST2 Deficiency in Pulmonary Fibrosis
Source: Int J Mol Sci. 2025 Dec 5;26(24):11787. doi: 10.3390/ijms262411787 (PMC12732439; doi:10.3390/ijms262411787)
Supplement: Supplementary file 1 [file ijms-26-11787-s001.zip › supplementary_datasets.xlsx]

## Sheet: (S1) Luminex double-hit
sample	strain	AdV	second hit	mouse#	assay	pg/ml		Targets	IL9	← Select target of interest from dropdown list
1	ST2KO	NULL	BLM	1	EOTAXIN	1505.85		EOTAXIN	ST2KO AdV-NULL BLM #1	1070.94	0.9
2	ST2KO	NULL	BLM	2	EOTAXIN	1174.97		GMCSF	ST2KO AdV-NULL BLM #2	691.724	1
3	ST2KO	NULL	BLM	3	EOTAXIN	1242.1		IFNG	ST2KO AdV-NULL BLM #3	685.594	1.1
4	ST2KO	FLIL33	BLM	1	EOTAXIN	1459.49		IL1B	ST2KO AdV-FLIL33 BLM #1	603.52	1.85
5	ST2KO	FLIL33	BLM	2	EOTAXIN	1244.64		IL4	ST2KO AdV-FLIL33 BLM #2	616.27	1.95
6	ST2KO	FLIL33	BLM	3	EOTAXIN	1175.8		IL5	ST2KO AdV-FLIL33 BLM #3	352.419	2.05
7	ST2KO	FLIL33	BLM	4	EOTAXIN	1258.84		IL6	ST2KO AdV-FLIL33 BLM #4	597.886	2.15
8	ST2KO	MIL33	BLM	1	EOTAXIN	1364.86		IL9	ST2KO AdV-MIL33 BLM #1	535.534	2.9
9	ST2KO	MIL33	BLM	2	EOTAXIN	1442.97		IL13	ST2KO AdV-MIL33 BLM #2	276.731	3
10	ST2KO	MIL33	BLM	3	EOTAXIN	1351.67		KC	ST2KO AdV-MIL33 BLM #3	481.343	3.1
11	WT	NULL	BLM	1	EOTAXIN	953.485		MCP1	WT AdV-NULL BLM #1	429.158	4.8
12	WT	NULL	BLM	2	EOTAXIN	949.876		MIP1A	WT AdV-NULL BLM #2	156.273	4.9
13	WT	NULL	BLM	3	EOTAXIN	849.394		RANTES	WT AdV-NULL BLM #3	483.268	5
14	WT	NULL	BLM	4	EOTAXIN	1376.34		TNFA	WT AdV-NULL BLM #4	829.885	5.1
15	WT	NULL	BLM	5	EOTAXIN	941.409		0	WT AdV-NULL BLM #5	194.126	5.2
16	WT	FLIL33	BLM	1	EOTAXIN	1097.5			WT AdV-FLIL33 BLM #1	362.098	5.85
17	WT	FLIL33	BLM	2	EOTAXIN	1009.83			WT AdV-FLIL33 BLM #2	134.146	5.95
18	WT	FLIL33	BLM	3	EOTAXIN	968.475			WT AdV-FLIL33 BLM #3	224.819	6.06
19	WT	FLIL33	BLM	4	EOTAXIN	873.079			WT AdV-FLIL33 BLM #4	208.444	6.15
20	WT	MIL33	BLM	1	EOTAXIN	1339.08			WT AdV-MIL33 BLM #1	31.029	6.8
21	WT	MIL33	BLM	2	EOTAXIN	1342.3			WT AdV-MIL33 BLM #2	34.8105	6.9
22	WT	MIL33	BLM	3	EOTAXIN	1515.46			WT AdV-MIL33 BLM #3	49.6751	7
23	WT	MIL33	BLM	4	EOTAXIN	1527.8			WT AdV-MIL33 BLM #4	77.3651	7.1
24	WT	MIL33	BLM	5	EOTAXIN	2017.58			WT AdV-MIL33 BLM #5	56.124	7.1
25	WT		SAL	1	EOTAXIN	1377.36			WT SAL #1	280.688	8.95
26	WT		SAL	2	EOTAXIN	1222.16			WT SAL #2	205.919	9.05
1	ST2KO	NULL	BLM	1	GMCSF	34.1018					11.1
2	ST2KO	NULL	BLM	2	GMCSF	16.3745					12.9
3	ST2KO	NULL	BLM	3	GMCSF	30.5691					13
4	ST2KO	FLIL33	BLM	1	GMCSF	25.0833					13.1
5	ST2KO	FLIL33	BLM	2	GMCSF	147.082					13.9
6	ST2KO	FLIL33	BLM	3	GMCSF	21.1297					14
7	ST2KO	FLIL33	BLM	4	GMCSF	20.1881					14.1
8	ST2KO	MIL33	BLM	1	GMCSF	28.2697					14.9
9	ST2KO	MIL33	BLM	2	GMCSF	43.8417					15
10	ST2KO	MIL33	BLM	3	GMCSF	24.5173					15.1
11	WT	NULL	BLM	1	GMCSF	17.0056					16.85
12	WT	NULL	BLM	2	GMCSF	9.02108					16.95
13	WT	NULL	BLM	3	GMCSF	16.6302					17.05
14	WT	NULL	BLM	4	GMCSF	34.9704					17.15
15	WT	NULL	BLM	5	GMCSF	8.33152
16	WT	FLIL33	BLM	1	GMCSF	13.7599
17	WT	FLIL33	BLM	2	GMCSF	14.9152
18	WT	FLIL33	BLM	3	GMCSF	18.6147
19	WT	FLIL33	BLM	4	GMCSF	12.1006
20	WT	MIL33	BLM	1	GMCSF	30.8673
21	WT	MIL33	BLM	2	GMCSF	56.5143
22	WT	MIL33	BLM	3	GMCSF	24.8368
23	WT	MIL33	BLM	4	GMCSF	59.4943
24	WT	MIL33	BLM	5	GMCSF	84.7616
25	WT		SAL	1	GMCSF	14.0929
26	WT		SAL	2	GMCSF	9.03144
1	ST2KO	NULL	BLM	1	IFNG	3.79605
2	ST2KO	NULL	BLM	2	IFNG	1.42333
3	ST2KO	NULL	BLM	3	IFNG	4.15653
4	ST2KO	FLIL33	BLM	1	IFNG	3.19081
5	ST2KO	FLIL33	BLM	2	IFNG	25.4492
6	ST2KO	FLIL33	BLM	3	IFNG	2.94395
7	ST2KO	FLIL33	BLM	4	IFNG	2.5769
8	ST2KO	MIL33	BLM	1	IFNG	3.48978
9	ST2KO	MIL33	BLM	2	IFNG	6.10317
10	ST2KO	MIL33	BLM	3	IFNG	2.38575
11	WT	NULL	BLM	1	IFNG	29.6371
12	WT	NULL	BLM	2	IFNG	3.04578
13	WT	NULL	BLM	3	IFNG	0
14	WT	NULL	BLM	4	IFNG	2.853
15	WT	NULL	BLM	5	IFNG	3.09276
16	WT	FLIL33	BLM	1	IFNG	4.07868
17	WT	FLIL33	BLM	2	IFNG	4.17426
18	WT	FLIL33	BLM	3	IFNG	4.94903
19	WT	FLIL33	BLM	4	IFNG	4.9576
20	WT	MIL33	BLM	1	IFNG	4.00382
21	WT	MIL33	BLM	2	IFNG	5.6025
22	WT	MIL33	BLM	3	IFNG	2.66317
23	WT	MIL33	BLM	4	IFNG	0.980833
24	WT	MIL33	BLM	5	IFNG	7.15441
25	WT		SAL	1	IFNG	1.60723
26	WT		SAL	2	IFNG	1.31231
1	ST2KO	NULL	BLM	1	IL1B	39.5122
2	ST2KO	NULL	BLM	2	IL1B	13.3286
3	ST2KO	NULL	BLM	3	IL1B	26.588
4	ST2KO	FLIL33	BLM	1	IL1B	20.7557
5	ST2KO	FLIL33	BLM	2	IL1B	5.5042
6	ST2KO	FLIL33	BLM	3	IL1B	6.07464
7	ST2KO	FLIL33	BLM	4	IL1B	15.0709
8	ST2KO	MIL33	BLM	1	IL1B	20.5783
9	ST2KO	MIL33	BLM	2	IL1B	32.7037
10	ST2KO	MIL33	BLM	3	IL1B	17.0768
11	WT	NULL	BLM	1	IL1B	5.99161
12	WT	NULL	BLM	2	IL1B	3.67811
13	WT	NULL	BLM	3	IL1B	12.1544
14	WT	NULL	BLM	4	IL1B	37.2917
15	WT	NULL	BLM	5	IL1B	6.74932
16	WT	FLIL33	BLM	1	IL1B	10.6882
17	WT	FLIL33	BLM	2	IL1B	11.7287
18	WT	FLIL33	BLM	3	IL1B	17.1781
19	WT	FLIL33	BLM	4	IL1B	8.832
20	WT	MIL33	BLM	1	IL1B	38.7012
21	WT	MIL33	BLM	2	IL1B	339.097
22	WT	MIL33	BLM	3	IL1B	63.7147
23	WT	MIL33	BLM	4	IL1B	235.484
24	WT	MIL33	BLM	5	IL1B	149.924
25	WT		SAL	1	IL1B	8.93081
26	WT		SAL	2	IL1B	6.55574
1	ST2KO	NULL	BLM	1	IL4	2.25448
2	ST2KO	NULL	BLM	2	IL4	1.51425
3	ST2KO	NULL	BLM	3	IL4	3.72089
4	ST2KO	FLIL33	BLM	1	IL4	2.52296
5	ST2KO	FLIL33	BLM	2	IL4	4.97375
6	ST2KO	FLIL33	BLM	3	IL4	1.91115
7	ST2KO	FLIL33	BLM	4	IL4	1.81635
8	ST2KO	MIL33	BLM	1	IL4	1.74126
9	ST2KO	MIL33	BLM	2	IL4	1.68429
10	ST2KO	MIL33	BLM	3	IL4	1.6745
11	WT	NULL	BLM	1	IL4	2.38822
12	WT	NULL	BLM	2	IL4	1.04699
13	WT	NULL	BLM	3	IL4	1.76007
14	WT	NULL	BLM	4	IL4	21.6227
15	WT	NULL	BLM	5	IL4	1.47671
16	WT	FLIL33	BLM	1	IL4	1.79751
17	WT	FLIL33	BLM	2	IL4	3.23503
18	WT	FLIL33	BLM	3	IL4	1.68391
19	WT	FLIL33	BLM	4	IL4	1.5519
20	WT	MIL33	BLM	1	IL4	79.608
21	WT	MIL33	BLM	2	IL4	45.5458
22	WT	MIL33	BLM	3	IL4	201.498
23	WT	MIL33	BLM	4	IL4	50.9057
24	WT	MIL33	BLM	5	IL4	273.995
25	WT		SAL	1	IL4	1.4766
26	WT		SAL	2	IL4	1.1958
1	ST2KO	NULL	BLM	1	IL5	16.5242
2	ST2KO	NULL	BLM	2	IL5	5.97319
3	ST2KO	NULL	BLM	3	IL5	7.88825
4	ST2KO	FLIL33	BLM	1	IL5	9.24509
5	ST2KO	FLIL33	BLM	2	IL5	4.91599
6	ST2KO	FLIL33	BLM	3	IL5	5.90263
7	ST2KO	FLIL33	BLM	4	IL5	5.69096
8	ST2KO	MIL33	BLM	1	IL5	6.68423
9	ST2KO	MIL33	BLM	2	IL5	8.74682
10	ST2KO	MIL33	BLM	3	IL5	8.6012
11	WT	NULL	BLM	1	IL5	7.10691
12	WT	NULL	BLM	2	IL5	5.37338
13	WT	NULL	BLM	3	IL5	9.17227
14	WT	NULL	BLM	4	IL5	39.4317
15	WT	NULL	BLM	5	IL5	4.84578
16	WT	FLIL33	BLM	1	IL5	9.0287
17	WT	FLIL33	BLM	2	IL5	14.6013
18	WT	FLIL33	BLM	3	IL5	31.9776
19	WT	FLIL33	BLM	4	IL5	7.74688
20	WT	MIL33	BLM	1	IL5	66.6825
21	WT	MIL33	BLM	2	IL5	373.439
22	WT	MIL33	BLM	3	IL5	975.825
23	WT	MIL33	BLM	4	IL5	707.63
24	WT	MIL33	BLM	5	IL5	1389.58
25	WT		SAL	1	IL5	3.65533
26	WT		SAL	2	IL5	2.85582
1	ST2KO	NULL	BLM	1	IL6	363.69
2	ST2KO	NULL	BLM	2	IL6	77.2341
3	ST2KO	NULL	BLM	3	IL6	457.644
4	ST2KO	FLIL33	BLM	1	IL6	119.923
5	ST2KO	FLIL33	BLM	2	IL6	100.958
6	ST2KO	FLIL33	BLM	3	IL6	121.325
7	ST2KO	FLIL33	BLM	4	IL6	91.2634
8	ST2KO	MIL33	BLM	1	IL6	86.4024
9	ST2KO	MIL33	BLM	2	IL6	837.19
10	ST2KO	MIL33	BLM	3	IL6	114.897
11	WT	NULL	BLM	1	IL6	24.1124
12	WT	NULL	BLM	2	IL6	17.2397
13	WT	NULL	BLM	3	IL6	37.9844
14	WT	NULL	BLM	4	IL6	115.408
15	WT	NULL	BLM	5	IL6	24.2459
16	WT	FLIL33	BLM	1	IL6	10.8415
17	WT	FLIL33	BLM	2	IL6	18.2508
18	WT	FLIL33	BLM	3	IL6	77.6652
19	WT	FLIL33	BLM	4	IL6	32.8048
20	WT	MIL33	BLM	1	IL6	179.855
21	WT	MIL33	BLM	2	IL6	1562.08
22	WT	MIL33	BLM	3	IL6	1063.95
23	WT	MIL33	BLM	4	IL6	2025.66
24	WT	MIL33	BLM	5	IL6	2510.37
25	WT		SAL	1	IL6	2.30124
26	WT		SAL	2	IL6	1.94602
1	ST2KO	NULL	BLM	1	IL9	1070.94
2	ST2KO	NULL	BLM	2	IL9	691.724
3	ST2KO	NULL	BLM	3	IL9	685.594
4	ST2KO	FLIL33	BLM	1	IL9	603.52
5	ST2KO	FLIL33	BLM	2	IL9	616.27
6	ST2KO	FLIL33	BLM	3	IL9	352.419
7	ST2KO	FLIL33	BLM	4	IL9	597.886
8	ST2KO	MIL33	BLM	1	IL9	535.534
9	ST2KO	MIL33	BLM	2	IL9	276.731
10	ST2KO	MIL33	BLM	3	IL9	481.343
11	WT	NULL	BLM	1	IL9	429.158
12	WT	NULL	BLM	2	IL9	156.273
13	WT	NULL	BLM	3	IL9	483.268
14	WT	NULL	BLM	4	IL9	829.885
15	WT	NULL	BLM	5	IL9	194.126
16	WT	FLIL33	BLM	1	IL9	362.098
17	WT	FLIL33	BLM	2	IL9	134.146
18	WT	FLIL33	BLM	3	IL9	224.819
19	WT	FLIL33	BLM	4	IL9	208.444
20	WT	MIL33	BLM	1	IL9	31.029
21	WT	MIL33	BLM	2	IL9	34.8105
22	WT	MIL33	BLM	3	IL9	49.6751
23	WT	MIL33	BLM	4	IL9	77.3651
24	WT	MIL33	BLM	5	IL9	56.124
25	WT		SAL	1	IL9	280.688
26	WT		SAL	2	IL9	205.919
1	ST2KO	NULL	BLM	1	IL13	6.36011
2	ST2KO	NULL	BLM	2	IL13	3.13281
3	ST2KO	NULL	BLM	3	IL13	9.93555
4	ST2KO	FLIL33	BLM	1	IL13	4.29251
5	ST2KO	FLIL33	BLM	2	IL13	40.9859
6	ST2KO	FLIL33	BLM	3	IL13	0.699372
7	ST2KO	FLIL33	BLM	4	IL13	1.0516
8	ST2KO	MIL33	BLM	1	IL13	2.42632
9	ST2KO	MIL33	BLM	2	IL13	41.0185
10	ST2KO	MIL33	BLM	3	IL13	9.55481
11	WT	NULL	BLM	1	IL13	3.41439
12	WT	NULL	BLM	2	IL13	< 2.56
13	WT	NULL	BLM	3	IL13	3.72092
14	WT	NULL	BLM	4	IL13	4.04366
15	WT	NULL	BLM	5	IL13	3.08954
16	WT	FLIL33	BLM	1	IL13	3.69885
17	WT	FLIL33	BLM	2	IL13	1.32859
18	WT	FLIL33	BLM	3	IL13	0.572859
19	WT	FLIL33	BLM	4	IL13	4.54245
20	WT	MIL33	BLM	1	IL13	6.2481
21	WT	MIL33	BLM	2	IL13	12.865
22	WT	MIL33	BLM	3	IL13	27.2502
23	WT	MIL33	BLM	4	IL13	52.6697
24	WT	MIL33	BLM	5	IL13	87.5053
25	WT		SAL	1	IL13	0.724258
26	WT		SAL	2	IL13	0.0524387
1	ST2KO	NULL	BLM	1	KC	595.273
2	ST2KO	NULL	BLM	2	KC	125.681
3	ST2KO	NULL	BLM	3	KC	272.464
4	ST2KO	FLIL33	BLM	1	KC	154.379
5	ST2KO	FLIL33	BLM	2	KC	289.18
6	ST2KO	FLIL33	BLM	3	KC	168.784
7	ST2KO	FLIL33	BLM	4	KC	118.252
8	ST2KO	MIL33	BLM	1	KC	190.327
9	ST2KO	MIL33	BLM	2	KC	587.138
10	ST2KO	MIL33	BLM	3	KC	123.244
11	WT	NULL	BLM	1	KC	55.0319
12	WT	NULL	BLM	2	KC	47.6024
13	WT	NULL	BLM	3	KC	56.6457
14	WT	NULL	BLM	4	KC	280.893
15	WT	NULL	BLM	5	KC	68.9897
16	WT	FLIL33	BLM	1	KC	51.4169
17	WT	FLIL33	BLM	2	KC	62.9335
18	WT	FLIL33	BLM	3	KC	83.5668
19	WT	FLIL33	BLM	4	KC	66.5822
20	WT	MIL33	BLM	1	KC	56.5299
21	WT	MIL33	BLM	2	KC	1313.92
22	WT	MIL33	BLM	3	KC	106.432
23	WT	MIL33	BLM	4	KC	1050.74
24	WT	MIL33	BLM	5	KC	365.535
25	WT		SAL	1	KC	98.607
26	WT		SAL	2	KC	78.1653
1	ST2KO	NULL	BLM	1	MCP1	862.497
2	ST2KO	NULL	BLM	2	MCP1	160.793
3	ST2KO	NULL	BLM	3	MCP1	567.868
4	ST2KO	FLIL33	BLM	1	MCP1	205.111
5	ST2KO	FLIL33	BLM	2	MCP1	84.0379
6	ST2KO	FLIL33	BLM	3	MCP1	92.9686
7	ST2KO	FLIL33	BLM	4	MCP1	236.083
8	ST2KO	MIL33	BLM	1	MCP1	459.345
9	ST2KO	MIL33	BLM	2	MCP1	1019.56
10	ST2KO	MIL33	BLM	3	MCP1	270.462
11	WT	NULL	BLM	1	MCP1	72.8854
12	WT	NULL	BLM	2	MCP1	77.5735
13	WT	NULL	BLM	3	MCP1	151.931
14	WT	NULL	BLM	4	MCP1	222.85
15	WT	NULL	BLM	5	MCP1	137.33
16	WT	FLIL33	BLM	1	MCP1	123.526
17	WT	FLIL33	BLM	2	MCP1	138.967
18	WT	FLIL33	BLM	3	MCP1	352.052
19	WT	FLIL33	BLM	4	MCP1	159.969
20	WT	MIL33	BLM	1	MCP1	338.856
21	WT	MIL33	BLM	2	MCP1	2177.3
22	WT	MIL33	BLM	3	MCP1	1107.44
23	WT	MIL33	BLM	4	MCP1	2076.87
24	WT	MIL33	BLM	5	MCP1	2674.75
25	WT		SAL	1	MCP1	56.0506
26	WT		SAL	2	MCP1	46.0885
1	ST2KO	NULL	BLM	1	MIP1A	71.7162
2	ST2KO	NULL	BLM	2	MIP1A	19.9358
3	ST2KO	NULL	BLM	3	MIP1A	30.5658
4	ST2KO	FLIL33	BLM	1	MIP1A	41.2204
5	ST2KO	FLIL33	BLM	2	MIP1A	103.732
6	ST2KO	FLIL33	BLM	3	MIP1A	32.1499
7	ST2KO	FLIL33	BLM	4	MIP1A	33.8636
8	ST2KO	MIL33	BLM	1	MIP1A	115.954
9	ST2KO	MIL33	BLM	2	MIP1A	107.973
10	ST2KO	MIL33	BLM	3	MIP1A	56.0773
11	WT	NULL	BLM	1	MIP1A	28.1056
12	WT	NULL	BLM	2	MIP1A	15.0146
13	WT	NULL	BLM	3	MIP1A	28.793
14	WT	NULL	BLM	4	MIP1A	53.9802
15	WT	NULL	BLM	5	MIP1A	53.4017
16	WT	FLIL33	BLM	1	MIP1A	26.5476
17	WT	FLIL33	BLM	2	MIP1A	37.3591
18	WT	FLIL33	BLM	3	MIP1A	51.3299
19	WT	FLIL33	BLM	4	MIP1A	46.3058
20	WT	MIL33	BLM	1	MIP1A	125.468
21	WT	MIL33	BLM	2	MIP1A	359.43
22	WT	MIL33	BLM	3	MIP1A	180.532
23	WT	MIL33	BLM	4	MIP1A	209.451
24	WT	MIL33	BLM	5	MIP1A	271.347
25	WT		SAL	1	MIP1A	22.2664
26	WT		SAL	2	MIP1A	17.078
1	ST2KO	NULL	BLM	1	RANTES	42.6282
2	ST2KO	NULL	BLM	2	RANTES	19.8384
3	ST2KO	NULL	BLM	3	RANTES	23.578
4	ST2KO	FLIL33	BLM	1	RANTES	37.4374
5	ST2KO	FLIL33	BLM	2	RANTES	45.9202
6	ST2KO	FLIL33	BLM	3	RANTES	19.0952
7	ST2KO	FLIL33	BLM	4	RANTES	40.5025
8	ST2KO	MIL33	BLM	1	RANTES	115.372
9	ST2KO	MIL33	BLM	2	RANTES	104.71
10	ST2KO	MIL33	BLM	3	RANTES	81.0434
11	WT	NULL	BLM	1	RANTES	41.0279
12	WT	NULL	BLM	2	RANTES	46.3337
13	WT	NULL	BLM	3	RANTES	38.3146
14	WT	NULL	BLM	4	RANTES	125.922
15	WT	NULL	BLM	5	RANTES	71.167
16	WT	FLIL33	BLM	1	RANTES	50.2145
17	WT	FLIL33	BLM	2	RANTES	39.059
18	WT	FLIL33	BLM	3	RANTES	48.9705
19	WT	FLIL33	BLM	4	RANTES	115.71
20	WT	MIL33	BLM	1	RANTES	51.644
21	WT	MIL33	BLM	2	RANTES	64.5001
22	WT	MIL33	BLM	3	RANTES	45.5189
23	WT	MIL33	BLM	4	RANTES	93.7342
24	WT	MIL33	BLM	5	RANTES	136.566
25	WT		SAL	1	RANTES	123.426
26	WT		SAL	2	RANTES	104.111
1	ST2KO	NULL	BLM	1	TNFA	16.0607
2	ST2KO	NULL	BLM	2	TNFA	4.78285
3	ST2KO	NULL	BLM	3	TNFA	16.1636
4	ST2KO	FLIL33	BLM	1	TNFA	6.5257
5	ST2KO	FLIL33	BLM	2	TNFA	< 0.64
6	ST2KO	FLIL33	BLM	3	TNFA	1.78939
7	ST2KO	FLIL33	BLM	4	TNFA	6.87014
8	ST2KO	MIL33	BLM	1	TNFA	9.7246
9	ST2KO	MIL33	BLM	2	TNFA	12.1829
10	ST2KO	MIL33	BLM	3	TNFA	7.20328
11	WT	NULL	BLM	1	TNFA	1.65496
12	WT	NULL	BLM	2	TNFA	0.941899
13	WT	NULL	BLM	3	TNFA	4.41911
14	WT	NULL	BLM	4	TNFA	10.3184
15	WT	NULL	BLM	5	TNFA	2.77367
16	WT	FLIL33	BLM	1	TNFA	3.53255
17	WT	FLIL33	BLM	2	TNFA	4.15533
18	WT	FLIL33	BLM	3	TNFA	5.47507
19	WT	FLIL33	BLM	4	TNFA	4.13608
20	WT	MIL33	BLM	1	TNFA	8.15217
21	WT	MIL33	BLM	2	TNFA	28.8785
22	WT	MIL33	BLM	3	TNFA	17.8756
23	WT	MIL33	BLM	4	TNFA	34.8935
24	WT	MIL33	BLM	5	TNFA	27.4157
25	WT		SAL	1	TNFA	2.93238
26	WT		SAL	2	TNFA	1.90666

## Sheet: (S2) data & ANOVA for Fig. 1
group	IL-9	collagen		Tukey Post-Hoc Test p-value – IL-9															Color scheme
SAL+SAL	1769.64				DKO FLIL33+BLM	DKO MIL33+BLM	DKO NULL+BLM	FLIL33+SAL	MIL33+SAL	NULL+SAL	SAL+SAL	ST2KO FLIL33+BLM	ST2KO MIL33+BLM	ST2KO NULL+BLM	WT FLIL33+BLM	WT MIL33+BLM	WT NULL+BLM		p ≤ 0.001	Highly significant
SAL+SAL	1343.58			DKO FLIL33+BLM	—	<.001	0.397	<.001	<.001	<.001	<.001	0.994	<.001	<.001	<.001	<.001	<.001		0.001 < p ≤ 0.050	Significant
SAL+SAL	1474.62	5.17736		DKO MIL33+BLM		—	0.054	0.037	0.039	0.021	0.009	0.002	1	<.001	1	1	1		0.100 < p ≤ 1.000	Tendency to significance
SAL+SAL	1638.61	7.9251		DKO NULL+BLM			—	<.001	<.001	<.001	<.001	0.955	0.115	<.001	<.001	<.001	<.001		0.050 < p ≤ 0.100	Not significant
SAL+SAL	1448.49	2.88819		FLIL33+SAL				—	1	1	1	<.001	<.001	<.001	<.001	<.001	<.001
SAL+SAL	1635.03	4.04361		MIL33+SAL					—	1	1	<.001	<.001	<.001	<.001	0.002	<.001
SAL+SAL	1586.32			NULL+SAL						—	1	<.001	<.001	<.001	<.001	<.001	<.001
SAL+SAL	1760.76	3.5935		SAL+SAL							—	<.001	<.001	<.001	<.001	<.001	<.001
SAL+SAL	1954.41	6.632		ST2KO FLIL33+BLM								—	0.001	<.001	<.001	<.001	<.001
SAL+SAL	1411.33	5.08345		ST2KO MIL33+BLM									—	<.001	0.989	0.974	0.851
SAL+SAL	1099.95			ST2KO NULL+BLM										—	<.001	<.001	<.001
SAL+SAL	1748.85	3.89964		WT FLIL33+BLM											—	1	1
SAL+SAL	1364.38	4.83744		WT MIL33+BLM												—	1
SAL+SAL	1624.28	4.06007		WT NULL+BLM													—
SAL+SAL	1517.21	3.49493
SAL+SAL	1528.35			Tukey Post-Hoc Test p-value – collagen
FLIL33+SAL	1384.99	7.82785			DKO FLIL33+BLM	DKO MIL33+BLM	DKO NULL+BLM	FLIL33+SAL	MIL33+SAL	NULL+SAL	SAL+SAL	ST2KO FLIL33+BLM	ST2KO MIL33+BLM	ST2KO NULL+BLM	WT FLIL33+BLM	WT MIL33+BLM	WT NULL+BLM
FLIL33+SAL	1397.11	10.0036		DKO FLIL33+BLM	—	0.009	<.001	<.001	<.001	<.001	<.001	1	0.004	0.18	0.999	0.006	<.001
FLIL33+SAL	1497.47	9.06407		DKO MIL33+BLM		—	0.999	0.006	0.003	<.001	<.001	0.006	1	0.789	0.087	1	1
FLIL33+SAL	1541.09	7.70423		DKO NULL+BLM			—	<.001	<.001	<.001	<.001	<.001	1	0.003	<.001	1	0.762
FLIL33+SAL	1611.26	8.52013		FLIL33+SAL				—	1	0.026	<.001	<.001	0.014	<.001	<.001	0.009	<.001
MIL33+SAL	1534.19	5.75101		MIL33+SAL					—	0.239	0.018	<.001	0.008	<.001	<.001	0.006	<.001
MIL33+SAL	1538.59	6.49274		NULL+SAL						—	1	<.001	<.001	<.001	<.001	<.001	<.001
MIL33+SAL	1555.43	5.62739		SAL+SAL							—	<.001	<.001	<.001	<.001	<.001	<.001
MIL33+SAL	1555.87	8.9899		ST2KO FLIL33+BLM								—	0.002	0.109	0.991	0.003	<.001
NULL+SAL	1390.96	5.67684		ST2KO MIL33+BLM									—	0.622	0.043	1	1
NULL+SAL	1507.46	4.93511		ST2KO NULL+BLM										—	0.839	0.697	0.553
NULL+SAL	1532.91	5.65211		WT FLIL33+BLM											—	0.058	0.004
NULL+SAL	1543.45	5.52849		WT MIL33+BLM												—	1
FLIL33+SAL	1515.33	12.8469		WT NULL+BLM													—
FLIL33+SAL	1519.08	12.5749
MIL33+SAL	1590.54	11.6601
MIL33+SAL	1599.02	12.0063
NULL+SAL	1535.35	6.22077
NULL+SAL	1541.68	4.86093
FLIL33+SAL	1580.17	5.40561
FLIL33+SAL	2447.45	6.56079
NULL+SAL	1455.77	5.9414
NULL+SAL	1903.28	5.08589
WT NULL+BLM	1903.96
WT NULL+BLM	2112.12
WT NULL+BLM	2459.11
WT NULL+BLM	2480.33
WT NULL+BLM	3104.31
WT NULL+BLM	2132.83	15.968
WT NULL+BLM	2422.66	13.7068
WT NULL+BLM	2433.68	16.7122
WT NULL+BLM	2658.69	14.7659
WT NULL+BLM	1990.88	17.5235
WT NULL+BLM	2497.7	18.4864
WT NULL+BLM	2752.49	14.988
WT NULL+BLM	2167.7	10.4115
WT NULL+BLM	2368.83	11.1372
WT NULL+BLM	2699.37	13.9121
WT FLIL33+BLM	2220.35
WT FLIL33+BLM	2383.46
WT FLIL33+BLM	2487.73
WT FLIL33+BLM	2947.68
WT FLIL33+BLM	2376.17	20.3186
WT FLIL33+BLM	2454.34	17.7998
WT FLIL33+BLM	2555.63	20.4331
WT FLIL33+BLM	2653.09	16.1111
WT FLIL33+BLM	2228.71	20.2516
WT FLIL33+BLM	2610.77	21.2144
WT FLIL33+BLM	2689.94	19.2246
WT FLIL33+BLM	1635.77	13.868
WT FLIL33+BLM	2039.08	17.5295
WT FLIL33+BLM	3854.57	17.6816
WT MIL33+BLM	2052.25
WT MIL33+BLM	2167.73
WT MIL33+BLM	2442.47
WT MIL33+BLM	3162.94
WT MIL33+BLM	2456.35
WT MIL33+BLM	1887.19	15.5978
WT MIL33+BLM	2098	13.0623
WT MIL33+BLM	3383.85	13.6721
ST2KO NULL+BLM	4106.89
ST2KO NULL+BLM	4452.21
ST2KO NULL+BLM	5049.29
ST2KO NULL+BLM	4201.63	15.5387
ST2KO NULL+BLM	4598.73	17.0556
ST2KO NULL+BLM	4808.03	14.8517
ST2KO NULL+BLM		16.0539
ST2KO NULL+BLM		16.4546
ST2KO NULL+BLM	4225.2	18.4662
ST2KO NULL+BLM	4484.54	17.4746
ST2KO NULL+BLM	4716.98	18.2103
ST2KO NULL+BLM	4717.78	17.1228
ST2KO FLIL33+BLM	3110.48
ST2KO FLIL33+BLM	3539.01
ST2KO FLIL33+BLM	3769.37
ST2KO FLIL33+BLM	3779.22
ST2KO FLIL33+BLM	3041.21	21.3776
ST2KO FLIL33+BLM	3085.42	17.485
ST2KO FLIL33+BLM	3280.66	17.0843
ST2KO FLIL33+BLM	3700.63	20.3758
ST2KO FLIL33+BLM	3832.83	19.2309
ST2KO FLIL33+BLM	3861.29	18.6585
ST2KO FLIL33+BLM	4044.59	20.6621
ST2KO FLIL33+BLM	3383.88	20.5451
ST2KO FLIL33+BLM	3404.59	20.5451
ST2KO FLIL33+BLM	3408.54	22.3362
ST2KO FLIL33+BLM	4001.06	19.2338
ST2KO FLIL33+BLM	2770.43	18.4977
ST2KO FLIL33+BLM	4328.61	16.8581
ST2KO MIL33+BLM	2457.25
ST2KO MIL33+BLM	2826.89
ST2KO MIL33+BLM	2948
ST2KO MIL33+BLM	2464.48	12.741
ST2KO MIL33+BLM	2698.81	14.66
ST2KO MIL33+BLM	3068.85	14.5001
DKO NULL+BLM	3008.59	15.7262
DKO NULL+BLM	3414.16	15.3411
DKO NULL+BLM	3576.57	14.7633
DKO NULL+BLM	3333.11	15.0909
DKO NULL+BLM	3253.82	12.3326
DKO NULL+BLM	3455.1	13.8075
DKO NULL+BLM	3552.37	12.5084
DKO NULL+BLM	2879.93	10.0778
DKO NULL+BLM	3239.43	11.5713
DKO NULL+BLM	3265.23	12.8368
DKO NULL+BLM	3293.3	11.5415
DKO NULL+BLM	3725.68	11.8152
DKO FLIL33+BLM	2745.09	23.1401
DKO FLIL33+BLM	4081.35	20.9577
DKO FLIL33+BLM	4316.67	20.38
DKO FLIL33+BLM		18.9036
DKO FLIL33+BLM	2297.9	17.8807
DKO FLIL33+BLM	3731.67	20.614
DKO FLIL33+BLM	3850.17	17.7906
DKO FLIL33+BLM	3917.76	16.6376
DKO FLIL33+BLM	4774.35	20.4292
DKO FLIL33+BLM	3395.19	20.134
DKO FLIL33+BLM	3449.46	15.8858
DKO FLIL33+BLM	3702.1	21.8606
DKO FLIL33+BLM	3827.88	19.2017
DKO FLIL33+BLM	4197.22	15.4735
DKO MIL33+BLM	2180.3	14.5387
DKO MIL33+BLM	2343.94	14.9559
DKO MIL33+BLM	2983.11	13.4154

## Sheet: (S3) Olink_single-hit
strain	challenge	day	mouse#	sampleID	assay	NPX	Quantified(pg/ml)		Targets	IL9	← Select target of interest from dropdown list
WT	BLM	7	1	CB71	CCL11	8.07395	135.674		CCL11	WT BLM d7 #1	0.07635	0.9
WT	BLM	7	2	CB72	CCL11	8.34061	160.976		CCL12	WT BLM d7 #2	0.07144	1
WT	BLM	7	3	CB73	CCL11	8.14634	142.118		CCL17	WT BLM d7 #3	0.24419	1.1
WT	BLM	14	1	CB141	CCL11	8.46073	173.879		CCL2	WT BLM d14 #1	61.5219	1.9
WT	BLM	14	2	CB142	CCL11	8.64095	195.228		CCL22	WT BLM d14 #2	64.4806	2
WT	BLM	14	3	CB143	CCL11	8.75198	209.686		CCL4	WT BLM d14 #3	62.3173	2.1
WT	BLM	21	1	CB211	CCL11	8.63427	194.391		CCL5	WT BLM d21 #1	126.303	2.9
WT	BLM	21	2	CB212	CCL11	8.2963	156.464		CD274	WT BLM d21 #2	132.237	3
WT	BLM	21	3	CB213	CCL11	8.50362	178.735		CSF1	WT BLM d21 #3	126.106	3.1
ST2KO	BLM	7	1	SB71	CCL11	8.36406	163.417		CSF2	ST2KO BLM d7 #1	0.03233	4.9
ST2KO	BLM	7	2	SB72	CCL11	8.24826	151.717		CSF3	ST2KO BLM d7 #2	0.12844	5
ST2KO	BLM	7	3	SB73	CCL11	8.14817	142.285		CTLA4	ST2KO BLM d7 #3	0.01717	5.1
ST2KO	BLM	14	1	SB141	CCL11	8.63875	194.952		CXCL1	ST2KO BLM d14 #1	25.9716	5.9
ST2KO	BLM	14	2	SB142	CCL11	8.34467	161.396		CXCL11	ST2KO BLM d14 #2	31.8235	6
ST2KO	BLM	14	3	SB143	CCL11	8.94959	238.171		CXCL12	ST2KO BLM d14 #3	28.755	6.1
ST2KO	BLM	21	1	SB211	CCL11	9.00528	246.891		CXCL2	ST2KO BLM d21 #1	54.2615	6.9
ST2KO	BLM	21	2	SB212	CCL11	8.90435	231.319		CXCL9	ST2KO BLM d21 #2	58.1414	7
ST2KO	BLM	21	3	SB213	CCL11	9.10303	262.993		FGF21	ST2KO BLM d21 #3	54.0768	7.1
DKO	BLM	7	1	KB71	CCL11	8.5952	189.569		HGF	DKO BLM d7 #1	0.01865	8.9
DKO	BLM	7	2	KB72	CCL11	8.36538	163.555		IFNA2	DKO BLM d7 #2	0.03791	9
DKO	BLM	7	3	KB73	CCL11	8.52021	180.65		IFNG	DKO BLM d7 #3	0.03937	9.1
DKO	BLM	14	1	KB141	CCL11	8.65127	196.528		IFNL2	DKO BLM d14 #1	14.9372	9.9
DKO	BLM	14	2	KB142	CCL11	8.59043	188.988		IL10	DKO BLM d14 #2	14.6618	10
DKO	BLM	14	3	KB143	CCL11	8.89024	229.224		IL12A_IL12B	DKO BLM d14 #3	18.0729	10.1
DKO	BLM	21	1	KB211	CCL11	8.686	200.968		IL16	DKO BLM d21 #1	32.217	10.9
DKO	BLM	21	2	KB212	CCL11	9.04366	253.089		IL17A	DKO BLM d21 #2	34.4579	11
DKO	BLM	21	3	KB213	CCL11	8.39133	166.302		IL17F	DKO BLM d21 #3	34.5972	11.1
WT	SAL	14	1	CP141	CCL11	8.63526	194.515		IL1A	WT SAL d14 #1	0.01785	12.9
ST2KO	SAL	14	1	SP141	CCL11	8.31932	158.792		IL1B	ST2KO SAL d14 #1	0	13
DKO	SAL	14	1	KP141	CCL11	8.48294	176.377		IL2	DKO SAL d14 #1	0.01395	13.1
WT	BLM	7	1	CB71	CCL12	9.10235	379.515		IL21			13.9
WT	BLM	7	2	CB72	CCL12	8.79418	311.543		IL22			14
WT	BLM	7	3	CB73	CCL12	8.54704	266.188		IL27			14.1
WT	BLM	14	1	CB141	CCL12	9.51296	494.921		IL3			14.9
WT	BLM	14	2	CB142	CCL12	10.0967	726.642		IL31			15
WT	BLM	14	3	CB143	CCL12	10.2596	810.179		IL33			15.1
WT	BLM	21	1	CB211	CCL12	8.23451	218.351		IL4			16.85
WT	BLM	21	2	CB212	CCL12	9.21479	408.003		IL5			16.95
WT	BLM	21	3	CB213	CCL12	9.31572	435.483		IL6			17.05
ST2KO	BLM	7	1	SB71	CCL12	8.42218	245.909		IL7			17.15
ST2KO	BLM	7	2	SB72	CCL12	8.32502	231.226		IL9
ST2KO	BLM	7	3	SB73	CCL12	7.69061	154.888		PDCD1LG2
ST2KO	BLM	14	1	SB141	CCL12	8.30947	228.961		TNF
ST2KO	BLM	14	2	SB142	CCL12	7.53588	140.486
ST2KO	BLM	14	3	SB143	CCL12	8.07226	197.068
ST2KO	BLM	21	1	SB211	CCL12	7.79879	165.827
ST2KO	BLM	21	2	SB212	CCL12	7.38826	127.99
ST2KO	BLM	21	3	SB213	CCL12	8.8504	322.932
DKO	BLM	7	1	KB71	CCL12	9.19256	402.201
DKO	BLM	7	2	KB72	CCL12	9.06876	371.409
DKO	BLM	7	3	KB73	CCL12	8.43416	247.782
DKO	BLM	14	1	KB141	CCL12	7.23402	116.11
DKO	BLM	14	2	KB142	CCL12	7.14818	109.976
DKO	BLM	14	3	KB143	CCL12	7.56223	142.841
DKO	BLM	21	1	KB211	CCL12	8.47575	254.407
DKO	BLM	21	2	KB212	CCL12	7.86596	173.005
DKO	BLM	21	3	KB213	CCL12	8.20339	214.097
WT	SAL	14	1	CP141	CCL12	7.52536	139.556
ST2KO	SAL	14	1	SP141	CCL12	6.17806	59.2233
DKO	SAL	14	1	KP141	CCL12	6.98101	98.9302
WT	BLM	7	1	CB71	CCL17	8.57085	830.94
WT	BLM	7	2	CB72	CCL17	8.88949	951.741
WT	BLM	7	3	CB73	CCL17	7.24673	488.271
WT	BLM	14	1	CB141	CCL17	8.16814	703.579
WT	BLM	14	2	CB142	CCL17	8.62877	851.443
WT	BLM	14	3	CB143	CCL17	8.92711	967.384
WT	BLM	21	1	CB211	CCL17	7.50103	539.196
WT	BLM	21	2	CB212	CCL17	7.51298	541.729
WT	BLM	21	3	CB213	CCL17	7.64024	569.541
ST2KO	BLM	7	1	SB71	CCL17	8.32921	751.529
ST2KO	BLM	7	2	SB72	CCL17	8.23999	724.511
ST2KO	BLM	7	3	SB73	CCL17	8.55941	826.957
ST2KO	BLM	14	1	SB141	CCL17	6.69496	394.708
ST2KO	BLM	14	2	SB142	CCL17	5.47508	247.014
ST2KO	BLM	14	3	SB143	CCL17	6.14863	320.202
ST2KO	BLM	21	1	SB211	CCL17	6.78711	408.914
ST2KO	BLM	21	2	SB212	CCL17	6.09919	314.194
ST2KO	BLM	21	3	SB213	CCL17	8.07098	676.393
DKO	BLM	7	1	KB71	CCL17	9.41681	1203.59
DKO	BLM	7	2	KB72	CCL17	8.95734	980.185
DKO	BLM	7	3	KB73	CCL17	5.99373	301.742
DKO	BLM	14	1	KB141	CCL17	5.65211	264.557
DKO	BLM	14	2	KB142	CCL17	4.86746	194.429
DKO	BLM	14	3	KB143	CCL17	5.20057	221.887
DKO	BLM	21	1	KB211	CCL17	7.20643	480.696
DKO	BLM	21	2	KB212	CCL17	6.80683	412.024
DKO	BLM	21	3	KB213	CCL17	6.84122	417.503
WT	SAL	14	1	CP141	CCL17	4.45523	164.455
ST2KO	SAL	14	1	SP141	CCL17	1.96003	47.6716
DKO	SAL	14	1	KP141	CCL17	2.8647	79.9601
WT	BLM	7	1	CB71	CCL2	12.4869	1389.83
WT	BLM	7	2	CB72	CCL2	12.1494	1054.65
WT	BLM	7	3	CB73	CCL2	12.1139	1024.96
WT	BLM	14	1	CB141	CCL2	11.2191	512.101
WT	BLM	14	2	CB142	CCL2	11.5189	642.785
WT	BLM	14	3	CB143	CCL2	12.0835	1000.23
WT	BLM	21	1	CB211	CCL2	10.627	331.206
WT	BLM	21	2	CB212	CCL2	11.2074	507.658
WT	BLM	21	3	CB213	CCL2	11.648	709.992
ST2KO	BLM	7	1	SB71	CCL2	11.9758	917.911
ST2KO	BLM	7	2	SB72	CCL2	11.81	805.42
ST2KO	BLM	7	3	SB73	CCL2	11.5661	666.52
ST2KO	BLM	14	1	SB141	CCL2	10.654	337.731
ST2KO	BLM	14	2	SB142	CCL2	9.6173	162.652
ST2KO	BLM	14	3	SB143	CCL2	10.1846	241.489
ST2KO	BLM	21	1	SB211	CCL2	10.4769	297.299
ST2KO	BLM	21	2	SB212	CCL2	10.1401	234.024
ST2KO	BLM	21	3	SB213	CCL2	11.5205	643.554
DKO	BLM	7	1	KB71	CCL2	12.7856	1787.24
DKO	BLM	7	2	KB72	CCL2	12.6282	1563.97
DKO	BLM	7	3	KB73	CCL2	12.205	1103.02
DKO	BLM	14	1	KB141	CCL2	9.70455	172.734
DKO	BLM	14	2	KB142	CCL2	9.94784	204.516
DKO	BLM	14	3	KB143	CCL2	10.5554	314.538
DKO	BLM	21	1	KB211	CCL2	10.9445	417.551
DKO	BLM	21	2	KB212	CCL2	10.2977	261.624
DKO	BLM	21	3	KB213	CCL2	10.2523	253.334
WT	SAL	14	1	CP141	CCL2	10.4671	295.204
ST2KO	SAL	14	1	SP141	CCL2	9.13697	117.22
DKO	SAL	14	1	KP141	CCL2	9.93618	202.859
WT	BLM	7	1	CB71	CCL22	14.9375	795.195
WT	BLM	7	2	CB72	CCL22	14.7127	671.271
WT	BLM	7	3	CB73	CCL22	14.4889	568.225
WT	BLM	14	1	CB141	CCL22	15.182	958.396
WT	BLM	14	2	CB142	CCL22	15.5569	1282.57
WT	BLM	14	3	CB143	CCL22	15.4848	1212.03
WT	BLM	21	1	CB211	CCL22	14.8911	767.778
WT	BLM	21	2	CB212	CCL22	15.1705	949.935
WT	BLM	21	3	CB213	CCL22	15.1479	933.653
ST2KO	BLM	7	1	SB71	CCL22	14.8221	728.807
ST2KO	BLM	7	2	SB72	CCL22	14.5835	609.527
ST2KO	BLM	7	3	SB73	CCL22	14.6274	629.806
ST2KO	BLM	14	1	SB141	CCL22	14.5399	590.099
ST2KO	BLM	14	2	SB142	CCL22	14.4026	533.088
ST2KO	BLM	14	3	SB143	CCL22	14.6401	635.801
ST2KO	BLM	21	1	SB211	CCL22	14.8731	757.384
ST2KO	BLM	21	2	SB212	CCL22	14.7121	670.999
ST2KO	BLM	21	3	SB213	CCL22	15.3143	1061.38
DKO	BLM	7	1	KB71	CCL22	15.0269	851.111
DKO	BLM	7	2	KB72	CCL22	14.6743	652.244
DKO	BLM	7	3	KB73	CCL22	14.2339	470.983
DKO	BLM	14	1	KB141	CCL22	14.4016	532.711
DKO	BLM	14	2	KB142	CCL22	13.9407	380.673
DKO	BLM	14	3	KB143	CCL22	14.1378	439.09
DKO	BLM	21	1	KB211	CCL22	14.6819	655.991
DKO	BLM	21	2	KB212	CCL22	14.7331	681.62
DKO	BLM	21	3	KB213	CCL22	14.639	635.303
WT	SAL	14	1	CP141	CCL22	14.2956	492.774
ST2KO	SAL	14	1	SP141	CCL22	13.5191	281.68
DKO	SAL	14	1	KP141	CCL22	13.9153	373.776
WT	BLM	7	1	CB71	CCL4	8.44571	47.924
WT	BLM	7	2	CB72	CCL4	8.00938	34.8687
WT	BLM	7	3	CB73	CCL4	8.12366	37.8488
WT	BLM	14	1	CB141	CCL4	8.04938	35.8806
WT	BLM	14	2	CB142	CCL4	7.93931	33.1724
WT	BLM	14	3	CB143	CCL4	7.78018	29.6532
WT	BLM	21	1	CB211	CCL4	7.69222	27.8882
WT	BLM	21	2	CB212	CCL4	8.28906	42.686
WT	BLM	21	3	CB213	CCL4	8.06843	36.3741
ST2KO	BLM	7	1	SB71	CCL4	8.05574	36.0446
ST2KO	BLM	7	2	SB72	CCL4	8.4844	49.3282
ST2KO	BLM	7	3	SB73	CCL4	7.57577	25.7286
ST2KO	BLM	14	1	SB141	CCL4	7.7658	29.3563
ST2KO	BLM	14	2	SB142	CCL4	7.84135	30.954
ST2KO	BLM	14	3	SB143	CCL4	7.89532	32.1549
ST2KO	BLM	21	1	SB211	CCL4	7.44008	23.4425
ST2KO	BLM	21	2	SB212	CCL4	7.73735	28.7787
ST2KO	BLM	21	3	SB213	CCL4	8.0414	35.6761
DKO	BLM	7	1	KB71	CCL4	9.01608	74.3285
DKO	BLM	7	2	KB72	CCL4	8.64103	55.5153
DKO	BLM	7	3	KB73	CCL4	8.81906	63.659
DKO	BLM	14	1	KB141	CCL4	7.30755	21.424
DKO	BLM	14	2	KB142	CCL4	7.37948	22.4947
DKO	BLM	14	3	KB143	CCL4	7.58145	25.8295
DKO	BLM	21	1	KB211	CCL4	7.4639	23.8271
DKO	BLM	21	2	KB212	CCL4	7.73403	28.7121
DKO	BLM	21	3	KB213	CCL4	7.38192	22.5321
WT	SAL	14	1	CP141	CCL4	8.18806	39.6544
ST2KO	SAL	14	1	SP141	CCL4	7.39062	22.6658
DKO	SAL	14	1	KP141	CCL4	8.24953	41.4692
WT	BLM	7	1	CB71	CCL5	10.5745	399.38
WT	BLM	7	2	CB72	CCL5	9.29428	204.261
WT	BLM	7	3	CB73	CCL5	9.47399	224.157
WT	BLM	14	1	CB141	CCL5	9.46618	223.252
WT	BLM	14	2	CB142	CCL5	11.0895	527.078
WT	BLM	14	3	CB143	CCL5	9.67399	248.674
WT	BLM	21	1	CB211	CCL5	10.5105	385.997
WT	BLM	21	2	CB212	CCL5	13.2776	1871.95
WT	BLM	21	3	CB213	CCL5	10.9925	500.01
ST2KO	BLM	7	1	SB71	CCL5	9.57837	236.623
ST2KO	BLM	7	2	SB72	CCL5	11.1141	534.179
ST2KO	BLM	7	3	SB73	CCL5	8.57248	140.908
ST2KO	BLM	14	1	SB141	CCL5	9.00945	176.369
ST2KO	BLM	14	2	SB142	CCL5	9.59879	239.144
ST2KO	BLM	14	3	SB143	CCL5	9.56802	235.355
ST2KO	BLM	21	1	SB211	CCL5	10.054	303.276
ST2KO	BLM	21	2	SB212	CCL5	9.37335	212.781
ST2KO	BLM	21	3	SB213	CCL5	10.2234	331.54
DKO	BLM	7	1	KB71	CCL5	10.7612	441.355
DKO	BLM	7	2	KB72	CCL5	10.0976	310.285
DKO	BLM	7	3	KB73	CCL5	10.5348	391.014
DKO	BLM	14	1	KB141	CCL5	8.62423	144.7
DKO	BLM	14	2	KB142	CCL5	8.81538	159.621
DKO	BLM	14	3	KB143	CCL5	9.13972	188.607
DKO	BLM	21	1	KB211	CCL5	10.5324	390.518
DKO	BLM	21	2	KB212	CCL5	9.87687	276.408
DKO	BLM	21	3	KB213	CCL5	9.47955	224.804
WT	SAL	14	1	CP141	CCL5	11.1296	538.698
ST2KO	SAL	14	1	SP141	CCL5	9.55653	233.956
DKO	SAL	14	1	KP141	CCL5	9.98837	293.011
WT	BLM	7	1	CB71	CD274	9.52092	2350.97
WT	BLM	7	2	CB72	CD274	9.24655	1899.16
WT	BLM	7	3	CB73	CD274	9.31431	2000.65
WT	BLM	14	1	CB141	CD274	9.47533	2267.93
WT	BLM	14	2	CB142	CD274	9.7151	2746.65
WT	BLM	14	3	CB143	CD274	9.66548	2638.6
WT	BLM	21	1	CB211	CD274	9.55713	2419.44
WT	BLM	21	2	CB212	CD274	9.79277	2926.35
WT	BLM	21	3	CB213	CD274	9.79514	2932.04
ST2KO	BLM	7	1	SB71	CD274	8.93216	1499.11
ST2KO	BLM	7	2	SB72	CD274	9.35552	2065.42
ST2KO	BLM	7	3	SB73	CD274	9.00124	1578.03
ST2KO	BLM	14	1	SB141	CD274	9.04832	1634.53
ST2KO	BLM	14	2	SB142	CD274	9.52532	2359.17
ST2KO	BLM	14	3	SB143	CD274	9.21948	1860.28
ST2KO	BLM	21	1	SB211	CD274	9.39094	2123.03
ST2KO	BLM	21	2	SB212	CD274	9.07857	1672.04
ST2KO	BLM	21	3	SB213	CD274	9.37695	2100.06
DKO	BLM	7	1	KB71	CD274	9.5927	2488.96
DKO	BLM	7	2	KB72	CD274	9.16432	1783.84
DKO	BLM	7	3	KB73	CD274	9.38523	2113.62
DKO	BLM	14	1	KB141	CD274	9.32031	2009.93
DKO	BLM	14	2	KB142	CD274	8.97681	1549.59
DKO	BLM	14	3	KB143	CD274	9.13655	1746.73
DKO	BLM	21	1	KB211	CD274	9.43023	2189.12
DKO	BLM	21	2	KB212	CD274	9.43653	2199.94
DKO	BLM	21	3	KB213	CD274	9.67492	2658.77
WT	SAL	14	1	CP141	CD274	9.53683	2380.77
ST2KO	SAL	14	1	SP141	CD274	8.08854	821.006
DKO	SAL	14	1	KP141	CD274	9.03939	1623.64
WT	BLM	7	1	CB71	CSF1	4.52533	470.173
WT	BLM	7	2	CB72	CSF1	3.83913	294.008
WT	BLM	7	3	CB73	CSF1	4.18817	374.526
WT	BLM	14	1	CB141	CSF1	4.29798	403.567
WT	BLM	14	2	CB142	CSF1	4.36963	423.58
WT	BLM	14	3	CB143	CSF1	4.24722	389.903
WT	BLM	21	1	CB211	CSF1	3.63959	255.049
WT	BLM	21	2	CB212	CSF1	3.56161	241.057
WT	BLM	21	3	CB213	CSF1	3.97595	323.568
ST2KO	BLM	7	1	SB71	CSF1	4.08668	349.343
ST2KO	BLM	7	2	SB72	CSF1	4.47919	455.906
ST2KO	BLM	7	3	SB73	CSF1	4.0246	334.681
ST2KO	BLM	14	1	SB141	CSF1	3.79213	284.404
ST2KO	BLM	14	2	SB142	CSF1	3.51994	233.847
ST2KO	BLM	14	3	SB143	CSF1	3.55658	240.177
ST2KO	BLM	21	1	SB211	CSF1	3.36114	207.985
ST2KO	BLM	21	2	SB212	CSF1	3.58667	245.482
ST2KO	BLM	21	3	SB213	CSF1	3.87326	301.156
DKO	BLM	7	1	KB71	CSF1	4.48861	458.787
DKO	BLM	7	2	KB72	CSF1	4.09648	351.708
DKO	BLM	7	3	KB73	CSF1	4.02059	333.753
DKO	BLM	14	1	KB141	CSF1	3.66807	260.326
DKO	BLM	14	2	KB142	CSF1	3.46897	225.272
DKO	BLM	14	3	KB143	CSF1	3.8039	286.784
DKO	BLM	21	1	KB211	CSF1	3.44073	220.635
DKO	BLM	21	2	KB212	CSF1	3.57046	242.612
DKO	BLM	21	3	KB213	CSF1	3.43561	219.802
WT	SAL	14	1	CP141	CSF1	3.40739	215.261
ST2KO	SAL	14	1	SP141	CSF1	2.7092	124.703
DKO	SAL	14	1	KP141	CSF1	3.36072	207.92
WT	BLM	7	1	CB71	CSF2	7.72262	16.3832
WT	BLM	7	2	CB72	CSF2	7.55624	14.6629
WT	BLM	7	3	CB73	CSF2	7.12819	10.999
WT	BLM	14	1	CB141	CSF2	6.80582	8.83643
WT	BLM	14	2	CB142	CSF2	7.05009	10.4329
WT	BLM	14	3	CB143	CSF2	6.89725	9.40466
WT	BLM	21	1	CB211	CSF2	6.17661	5.72054
WT	BLM	21	2	CB212	CSF2	6.42793	6.81467
WT	BLM	21	3	CB213	CSF2	6.82485	8.95194
ST2KO	BLM	7	1	SB71	CSF2	7.43047	13.4795
ST2KO	BLM	7	2	SB72	CSF2	7.6094	15.1926
ST2KO	BLM	7	3	SB73	CSF2	7.42402	13.4214
ST2KO	BLM	14	1	SB141	CSF2	6.07551	5.32864
ST2KO	BLM	14	2	SB142	CSF2	5.3375	3.13738
ST2KO	BLM	14	3	SB143	CSF2	5.78008	4.32176
ST2KO	BLM	21	1	SB211	CSF2	6.17205	5.7023
ST2KO	BLM	21	2	SB212	CSF2	5.74643	4.21901
ST2KO	BLM	21	3	SB213	CSF2	6.79587	8.77659
DKO	BLM	7	1	KB71	CSF2	7.77702	16.987
DKO	BLM	7	2	KB72	CSF2	7.3801	13.0319
DKO	BLM	7	3	KB73	CSF2	6.16041	5.65599
DKO	BLM	14	1	KB141	CSF2	5.57848	3.73901
DKO	BLM	14	2	KB142	CSF2	5.03142	2.50056
DKO	BLM	14	3	KB143	CSF2	5.21321	2.86291
DKO	BLM	21	1	KB211	CSF2	6.30018	6.23611
DKO	BLM	21	2	KB212	CSF2	5.71869	4.136
DKO	BLM	21	3	KB213	CSF2	5.81756	4.43892
WT	SAL	14	1	CP141	CSF2	4.67928	1.91374
ST2KO	SAL	14	1	SP141	CSF2	3.97237	1.09005
DKO	SAL	14	1	KP141	CSF2	4.48734	1.64866
WT	BLM	7	1	CB71	CSF3	3.3857	3.33549
WT	BLM	7	2	CB72	CSF3	2.99553	2.41532
WT	BLM	7	3	CB73	CSF3	3.31844	3.15899
WT	BLM	14	1	CB141	CSF3	3.49456	3.63862
WT	BLM	14	2	CB142	CSF3	3.74976	4.44158
WT	BLM	14	3	CB143	CSF3	4.72486	9.09249
WT	BLM	21	1	CB211	CSF3	3.36093	3.26956
WT	BLM	21	2	CB212	CSF3	3.62561	4.03399
WT	BLM	21	3	CB213	CSF3	4.0318	5.50078
ST2KO	BLM	7	1	SB71	CSF3	2.19102	1.15388
ST2KO	BLM	7	2	SB72	CSF3	2.8828	2.19224
ST2KO	BLM	7	3	SB73	CSF3	2.49041	1.54042
ST2KO	BLM	14	1	SB141	CSF3	2.78386	2.0104
ST2KO	BLM	14	2	SB142	CSF3	1.90079	0.85393
ST2KO	BLM	14	3	SB143	CSF3	1.83119	0.79154
ST2KO	BLM	21	1	SB211	CSF3	2.39898	1.41319
ST2KO	BLM	21	2	SB212	CSF3	2.24545	1.21791
ST2KO	BLM	21	3	SB213	CSF3	3.74155	4.41358
DKO	BLM	7	1	KB71	CSF3	3.45559	3.52759
DKO	BLM	7	2	KB72	CSF3	3.95729	5.20173
DKO	BLM	7	3	KB73	CSF3	2.94056	2.30435
DKO	BLM	14	1	KB141	CSF3	2.0984	1.0508
DKO	BLM	14	2	KB142	CSF3	2.11483	1.06857
DKO	BLM	14	3	KB143	CSF3	2.27244	1.25066
DKO	BLM	21	1	KB211	CSF3	3.30744	3.13087
DKO	BLM	21	2	KB212	CSF3	2.62038	1.73646
DKO	BLM	21	3	KB213	CSF3	2.92296	2.26973
WT	SAL	14	1	CP141	CSF3	1.95452	0.9045
ST2KO	SAL	14	1	SP141	CSF3	1.26241	0.3959
DKO	SAL	14	1	KP141	CSF3	1.59386	0.60327
WT	BLM	7	1	CB71	CTLA4	8.23321	9.73702
WT	BLM	7	2	CB72	CTLA4	8.33145	10.3897
WT	BLM	7	3	CB73	CTLA4	7.67209	6.71232
WT	BLM	14	1	CB141	CTLA4	9.2125	18.5622
WT	BLM	14	2	CB142	CTLA4	9.69993	25.5905
WT	BLM	14	3	CB143	CTLA4	9.75387	26.5175
WT	BLM	21	1	CB211	CTLA4	9.19733	18.3778
WT	BLM	21	2	CB212	CTLA4	9.41972	21.2755
WT	BLM	21	3	CB213	CTLA4	9.29769	19.6328
ST2KO	BLM	7	1	SB71	CTLA4	7.73029	6.97733
ST2KO	BLM	7	2	SB72	CTLA4	7.88612	7.7382
ST2KO	BLM	7	3	SB73	CTLA4	7.37794	5.51576
ST2KO	BLM	14	1	SB141	CTLA4	8.19926	9.521
ST2KO	BLM	14	2	SB142	CTLA4	7.99147	8.29797
ST2KO	BLM	14	3	SB143	CTLA4	8.68184	13.0896
ST2KO	BLM	21	1	SB211	CTLA4	8.7201	13.4237
ST2KO	BLM	21	2	SB212	CTLA4	8.42939	11.0833
ST2KO	BLM	21	3	SB213	CTLA4	8.89576	15.0694
DKO	BLM	7	1	KB71	CTLA4	6.98903	4.24643
DKO	BLM	7	2	KB72	CTLA4	7.22413	4.97522
DKO	BLM	7	3	KB73	CTLA4	7.3199	5.30543
DKO	BLM	14	1	KB141	CTLA4	6.68479	3.45412
DKO	BLM	14	2	KB142	CTLA4	6.81275	3.76841
DKO	BLM	14	3	KB143	CTLA4	7.01618	4.32503
DKO	BLM	21	1	KB211	CTLA4	8.50662	11.6623
DKO	BLM	21	2	KB212	CTLA4	7.49375	5.95982
DKO	BLM	21	3	KB213	CTLA4	7.98021	8.2363
WT	SAL	14	1	CP141	CTLA4	6.59404	3.24654
ST2KO	SAL	14	1	SP141	CTLA4	6.05575	2.23817
DKO	SAL	14	1	KP141	CTLA4	5.42894	1.43475
WT	BLM	7	1	CB71	CXCL1	9.07146	11.281
WT	BLM	7	2	CB72	CXCL1	9.01581	10.8643
WT	BLM	7	3	CB73	CXCL1	9.42522	14.3443
WT	BLM	14	1	CB141	CXCL1	8.74713	9.06346
WT	BLM	14	2	CB142	CXCL1	9.61644	16.3461
WT	BLM	14	3	CB143	CXCL1	9.50732	15.1708
WT	BLM	21	1	CB211	CXCL1	8.86796	9.83212
WT	BLM	21	2	CB212	CXCL1	8.538	7.87499
WT	BLM	21	3	CB213	CXCL1	9.2336	12.5914
ST2KO	BLM	7	1	SB71	CXCL1	8.96325	10.4852
ST2KO	BLM	7	2	SB72	CXCL1	9.48368	14.9279
ST2KO	BLM	7	3	SB73	CXCL1	8.71685	8.88064
ST2KO	BLM	14	1	SB141	CXCL1	8.49233	7.63732
ST2KO	BLM	14	2	SB142	CXCL1	7.76088	4.68278
ST2KO	BLM	14	3	SB143	CXCL1	7.69355	4.47701
ST2KO	BLM	21	1	SB211	CXCL1	8.19871	6.27376
ST2KO	BLM	21	2	SB212	CXCL1	7.90125	5.14279
ST2KO	BLM	21	3	SB213	CXCL1	9.56205	15.7489
DKO	BLM	7	1	KB71	CXCL1	9.11052	11.5832
DKO	BLM	7	2	KB72	CXCL1	8.67731	8.64757
DKO	BLM	7	3	KB73	CXCL1	8.55748	7.97864
DKO	BLM	14	1	KB141	CXCL1	7.94781	5.30521
DKO	BLM	14	2	KB142	CXCL1	8.13771	6.02297
DKO	BLM	14	3	KB143	CXCL1	8.20944	6.31894
DKO	BLM	21	1	KB211	CXCL1	8.96816	10.52
DKO	BLM	21	2	KB212	CXCL1	8.78043	9.26895
DKO	BLM	21	3	KB213	CXCL1	8.5893	8.15095
WT	SAL	14	1	CP141	CXCL1	7.89929	5.13607
ST2KO	SAL	14	1	SP141	CXCL1	7.53047	4.01537
DKO	SAL	14	1	KP141	CXCL1	7.73684	4.60824
WT	BLM	7	1	CB71	CXCL11	1.72272	0.23451
WT	BLM	7	2	CB72	CXCL11	1.92734	0.30184
WT	BLM	7	3	CB73	CXCL11	2.00941	0.33267
WT	BLM	14	1	CB141	CXCL11	1.53861	0.18428
WT	BLM	14	2	CB142	CXCL11	2.15809	0.39473
WT	BLM	14	3	CB143	CXCL11	2.6197	0.64765
WT	BLM	21	1	CB211	CXCL11	2.40864	0.5196
WT	BLM	21	2	CB212	CXCL11	1.71861	0.23329
WT	BLM	21	3	CB213	CXCL11	2.52441	0.58702
ST2KO	BLM	7	1	SB71	CXCL11	1.89404	0.28999
ST2KO	BLM	7	2	SB72	CXCL11	2.40842	0.51948
ST2KO	BLM	7	3	SB73	CXCL11	1.59095	0.19765
ST2KO	BLM	14	1	SB141	CXCL11	1.8793	0.28485
ST2KO	BLM	14	2	SB142	CXCL11	2.18443	0.40661
ST2KO	BLM	14	3	SB143	CXCL11	2.10417	0.37126
ST2KO	BLM	21	1	SB211	CXCL11	1.58374	0.19576
ST2KO	BLM	21	2	SB212	CXCL11	2.37962	0.50372
ST2KO	BLM	21	3	SB213	CXCL11	2.45331	0.54484
DKO	BLM	7	1	KB71	CXCL11	2.04226	0.34568
DKO	BLM	7	2	KB72	CXCL11	2.4311	0.53217
DKO	BLM	7	3	KB73	CXCL11	2.45782	0.54744
DKO	BLM	14	1	KB141	CXCL11	2.39247	0.5107
DKO	BLM	14	2	KB142	CXCL11	1.8051	0.26006
DKO	BLM	14	3	KB143	CXCL11	1.97206	0.31835
DKO	BLM	21	1	KB211	CXCL11	2.76485	0.74964
DKO	BLM	21	2	KB212	CXCL11	1.65463	0.21487
DKO	BLM	21	3	KB213	CXCL11	1.39615	0.1513
WT	SAL	14	1	CP141	CXCL11	3.03366	0.97313
ST2KO	SAL	14	1	SP141	CXCL11	1.20598	0.11426
DKO	SAL	14	1	KP141	CXCL11	3.07765	1.01443
WT	BLM	7	1	CB71	CXCL12
WT	BLM	7	2	CB72	CXCL12
WT	BLM	7	3	CB73	CXCL12
WT	BLM	14	1	CB141	CXCL12
WT	BLM	14	2	CB142	CXCL12
WT	BLM	14	3	CB143	CXCL12	0.07335
WT	BLM	21	1	CB211	CXCL12	0.54195	34.0529
WT	BLM	21	2	CB212	CXCL12
WT	BLM	21	3	CB213	CXCL12	0.27328	11.1408
ST2KO	BLM	7	1	SB71	CXCL12	0.0915
ST2KO	BLM	7	2	SB72	CXCL12	0.99474	89.0839
ST2KO	BLM	7	3	SB73	CXCL12	0.34004	16.1593
ST2KO	BLM	14	1	SB141	CXCL12
ST2KO	BLM	14	2	SB142	CXCL12
ST2KO	BLM	14	3	SB143	CXCL12
ST2KO	BLM	21	1	SB211	CXCL12	0.65644	45.9935
ST2KO	BLM	21	2	SB212	CXCL12	0.5316	33.0376
ST2KO	BLM	21	3	SB213	CXCL12
DKO	BLM	7	1	KB71	CXCL12	0.23582	8.52608
DKO	BLM	7	2	KB72	CXCL12	0.40438	21.4217
DKO	BLM	7	3	KB73	CXCL12
DKO	BLM	14	1	KB141	CXCL12	0.03675
DKO	BLM	14	2	KB142	CXCL12
DKO	BLM	14	3	KB143	CXCL12	0.44957	25.3645
DKO	BLM	21	1	KB211	CXCL12
DKO	BLM	21	2	KB212	CXCL12	0.26404	10.4823
DKO	BLM	21	3	KB213	CXCL12
WT	SAL	14	1	CP141	CXCL12	0.7415	55.7145
ST2KO	SAL	14	1	SP141	CXCL12	0.11476	1.03991
DKO	SAL	14	1	KP141	CXCL12
WT	BLM	7	1	CB71	CXCL2	5.03285	1.99967
WT	BLM	7	2	CB72	CXCL2	5.01324	1.97324
WT	BLM	7	3	CB73	CXCL2	4.98248	1.93247
WT	BLM	14	1	CB141	CXCL2	5.38496	2.53804
WT	BLM	14	2	CB142	CXCL2	5.62703	2.98958
WT	BLM	14	3	CB143	CXCL2	5.58283	2.9015
WT	BLM	21	1	CB211	CXCL2	4.60086	1.48981
WT	BLM	21	2	CB212	CXCL2	5.0001	1.95572
WT	BLM	21	3	CB213	CXCL2	4.98696	1.93835
ST2KO	BLM	7	1	SB71	CXCL2	4.61226	1.50149
ST2KO	BLM	7	2	SB72	CXCL2	4.98951	1.94171
ST2KO	BLM	7	3	SB73	CXCL2	4.62164	1.51117
ST2KO	BLM	14	1	SB141	CXCL2	4.82231	1.73308
ST2KO	BLM	14	2	SB142	CXCL2	3.90277	0.91687
ST2KO	BLM	14	3	SB143	CXCL2	3.86854	0.89488
ST2KO	BLM	21	1	SB211	CXCL2	4.3591	1.26149
ST2KO	BLM	21	2	SB212	CXCL2	3.70599	0.79682
ST2KO	BLM	21	3	SB213	CXCL2	4.90102	1.82843
DKO	BLM	7	1	KB71	CXCL2	5.22544	2.27838
DKO	BLM	7	2	KB72	CXCL2	5.04363	2.01434
DKO	BLM	7	3	KB73	CXCL2	5.01489	1.97545
DKO	BLM	14	1	KB141	CXCL2	4.4076	1.30446
DKO	BLM	14	2	KB142	CXCL2	4.13339	1.07835
DKO	BLM	14	3	KB143	CXCL2	4.30662	1.21649
DKO	BLM	21	1	KB211	CXCL2	4.83272	1.74541
DKO	BLM	21	2	KB212	CXCL2	4.15685	1.09617
DKO	BLM	21	3	KB213	CXCL2	4.49893	1.38915
WT	SAL	14	1	CP141	CXCL2	3.66121	0.77156
ST2KO	SAL	14	1	SP141	CXCL2	2.45368	0.30491
DKO	SAL	14	1	KP141	CXCL2	2.89594	0.43547
WT	BLM	7	1	CB71	CXCL9	11.3381	574.573
WT	BLM	7	2	CB72	CXCL9	9.97835	217.183
WT	BLM	7	3	CB73	CXCL9	10.2627	264.813
WT	BLM	14	1	CB141	CXCL9	10.6238	341.842
WT	BLM	14	2	CB142	CXCL9	12.4605	1364.28
WT	BLM	14	3	CB143	CXCL9	11.0107	451.748
WT	BLM	21	1	CB211	CXCL9	11.3046	560.493
WT	BLM	21	2	CB212	CXCL9	12.4658	1370.01
WT	BLM	21	3	CB213	CXCL9	11.863	853.736
ST2KO	BLM	7	1	SB71	CXCL9	10.5914	334.041
ST2KO	BLM	7	2	SB72	CXCL9	11.029	457.783
ST2KO	BLM	7	3	SB73	CXCL9	9.94922	212.844
ST2KO	BLM	14	1	SB141	CXCL9	10.9926	445.832
ST2KO	BLM	14	2	SB142	CXCL9	10.8795	410.731
ST2KO	BLM	14	3	SB143	CXCL9	11.0613	468.701
ST2KO	BLM	21	1	SB211	CXCL9	11.0221	455.494
ST2KO	BLM	21	2	SB212	CXCL9	10.5993	335.934
ST2KO	BLM	21	3	SB213	CXCL9	11.2487	537.819
DKO	BLM	7	1	KB71	CXCL9	11.4216	611.409
DKO	BLM	7	2	KB72	CXCL9	10.8895	413.717
DKO	BLM	7	3	KB73	CXCL9	10.6038	337.01
DKO	BLM	14	1	KB141	CXCL9	9.71541	181.161
DKO	BLM	14	2	KB142	CXCL9	9.51897	158.38
DKO	BLM	14	3	KB143	CXCL9	10.0019	220.766
DKO	BLM	21	1	KB211	CXCL9	10.5649	327.807
DKO	BLM	21	2	KB212	CXCL9	10.159	246.263
DKO	BLM	21	3	KB213	CXCL9	10.4164	295.064
WT	SAL	14	1	CP141	CXCL9	9.96674	215.443
ST2KO	SAL	14	1	SP141	CXCL9	9.92959	209.972
DKO	SAL	14	1	KP141	CXCL9	9.67062	175.68
WT	BLM	7	1	CB71	FGF21	4.7567	6.56675
WT	BLM	7	2	CB72	FGF21	4.58186	5.76489
WT	BLM	7	3	CB73	FGF21	5.36412	10.2054
WT	BLM	14	1	CB141	FGF21	5.30177	9.76104
WT	BLM	14	2	CB142	FGF21	5.42305	10.6424
WT	BLM	14	3	CB143	FGF21	5.40309	10.4925
WT	BLM	21	1	CB211	FGF21	3.57001	2.61044
WT	BLM	21	2	CB212	FGF21	4.23659	4.43457
WT	BLM	21	3	CB213	FGF21	4.45844	5.25315
ST2KO	BLM	7	1	SB71	FGF21	4.35538	4.85746
ST2KO	BLM	7	2	SB72	FGF21	4.80948	6.82789
ST2KO	BLM	7	3	SB73	FGF21	4.51347	5.47605
ST2KO	BLM	14	1	SB141	FGF21	4.18283	4.25421
ST2KO	BLM	14	2	SB142	FGF21	4.05829	3.86113
ST2KO	BLM	14	3	SB143	FGF21	3.8687	3.32418
ST2KO	BLM	21	1	SB211	FGF21	4.12535	4.06859
ST2KO	BLM	21	2	SB212	FGF21	3.75919	3.04491
ST2KO	BLM	21	3	SB213	FGF21	4.47058	5.30161
DKO	BLM	7	1	KB71	FGF21	5.0549	8.17069
DKO	BLM	7	2	KB72	FGF21	5.28361	9.63502
DKO	BLM	7	3	KB73	FGF21	4.62313	5.94574
DKO	BLM	14	1	KB141	FGF21	3.61836	2.716
DKO	BLM	14	2	KB142	FGF21	3.41711	2.29959
DKO	BLM	14	3	KB143	FGF21	3.73132	2.9772
DKO	BLM	21	1	KB211	FGF21	3.76905	3.06919
DKO	BLM	21	2	KB212	FGF21	2.88789	1.45495
DKO	BLM	21	3	KB213	FGF21	3.99018	3.66004
WT	SAL	14	1	CP141	FGF21	2.9665	1.56054
ST2KO	SAL	14	1	SP141	FGF21	2.02608	0.63407
DKO	SAL	14	1	KP141	FGF21	2.84066	1.39444
WT	BLM	7	1	CB71	HGF	14.9614	17542.3
WT	BLM	7	2	CB72	HGF	14.5516	11840.1
WT	BLM	7	3	CB73	HGF	14.56	11933.4
WT	BLM	14	1	CB141	HGF	15.2579	23634.1
WT	BLM	14	2	CB142	HGF	15.1746	21707.3
WT	BLM	14	3	CB143	HGF	15.1022	20177.5
WT	BLM	21	1	CB211	HGF	14.9747	17773.6
WT	BLM	21	2	CB212	HGF	15.0634	19410
WT	BLM	21	3	CB213	HGF	14.9924	18086
ST2KO	BLM	7	1	SB71	HGF	14.448	10754.6
ST2KO	BLM	7	2	SB72	HGF	14.7154	13820.4
ST2KO	BLM	7	3	SB73	HGF	14.4721	10996.5
ST2KO	BLM	14	1	SB141	HGF	14.5729	12078.6
ST2KO	BLM	14	2	SB142	HGF	14.4102	10386.2
ST2KO	BLM	14	3	SB143	HGF	14.6718	13259.1
ST2KO	BLM	21	1	SB211	HGF	14.9151	16761.8
ST2KO	BLM	21	2	SB212	HGF	14.6724	13266.6
ST2KO	BLM	21	3	SB213	HGF	15.2668	23852.1
DKO	BLM	7	1	KB71	HGF	14.7756	14640.9
DKO	BLM	7	2	KB72	HGF	14.6339	12791.4
DKO	BLM	7	3	KB73	HGF	14.2932	9334.94
DKO	BLM	14	1	KB141	HGF	14.4091	10376
DKO	BLM	14	2	KB142	HGF	14.1009	7857.08
DKO	BLM	14	3	KB143	HGF	14.4322	10599
DKO	BLM	21	1	KB211	HGF	14.8393	15568.3
DKO	BLM	21	2	KB212	HGF	14.6799	13360.7
DKO	BLM	21	3	KB213	HGF	14.8382	15552.8
WT	SAL	14	1	CP141	HGF	14.3494	9824.49
ST2KO	SAL	14	1	SP141	HGF	13.8044	6066.58
DKO	SAL	14	1	KP141	HGF	13.7245	5666.34
WT	BLM	7	1	CB71	IFNA2	1.99024	0.03934
WT	BLM	7	2	CB72	IFNA2	1.20219	0.01627
WT	BLM	7	3	CB73	IFNA2	1.0991	0.01424
WT	BLM	14	1	CB141	IFNA2	1.17236	0.01567
WT	BLM	14	2	CB142	IFNA2	2.24666	0.05063
WT	BLM	14	3	CB143	IFNA2	1.77313	0.03142
WT	BLM	21	1	CB211	IFNA2	1.19437	0.01611
WT	BLM	21	2	CB212	IFNA2	1.15229	0.01527
WT	BLM	21	3	CB213	IFNA2	1.19547	0.01614
ST2KO	BLM	7	1	SB71	IFNA2	1.20689	0.01637
ST2KO	BLM	7	2	SB72	IFNA2	1.59294	0.02584
ST2KO	BLM	7	3	SB73	IFNA2	1.18051	0.01583
ST2KO	BLM	14	1	SB141	IFNA2	1.16266	0.01547
ST2KO	BLM	14	2	SB142	IFNA2	1.19474	0.01612
ST2KO	BLM	14	3	SB143	IFNA2	1.11538	0.01455
ST2KO	BLM	21	1	SB211	IFNA2	1.12181	0.01468
ST2KO	BLM	21	2	SB212	IFNA2	1.10579	0.01437
ST2KO	BLM	21	3	SB213	IFNA2	1.15654	0.01535
DKO	BLM	7	1	KB71	IFNA2	1.90822	0.03619
DKO	BLM	7	2	KB72	IFNA2	1.66265	0.0279
DKO	BLM	7	3	KB73	IFNA2	1.10541	0.01436
DKO	BLM	14	1	KB141	IFNA2	1.08003	0.01389
DKO	BLM	14	2	KB142	IFNA2
DKO	BLM	14	3	KB143	IFNA2	1.0686	0.01368
DKO	BLM	21	1	KB211	IFNA2	1.17983	0.01582
DKO	BLM	21	2	KB212	IFNA2	1.14387	0.0151
DKO	BLM	21	3	KB213	IFNA2	1.12257	0.01469
WT	SAL	14	1	CP141	IFNA2	1.13273	0.01489
ST2KO	SAL	14	1	SP141	IFNA2	0.97828	0.01209
DKO	SAL	14	1	KP141	IFNA2	1.02255	0.01285
WT	BLM	7	1	CB71	IFNG	6.38343	2.03052
WT	BLM	7	2	CB72	IFNG	5.26546	0.91049
WT	BLM	7	3	CB73	IFNG	5.87584	1.41771
WT	BLM	14	1	CB141	IFNG	5.27898	0.9196
WT	BLM	14	2	CB142	IFNG	6.43764	2.10908
WT	BLM	14	3	CB143	IFNG	5.6114	1.17212
WT	BLM	21	1	CB211	IFNG	5.64956	1.20491
WT	BLM	21	2	CB212	IFNG	6.92765	2.96346
WT	BLM	21	3	CB213	IFNG	6.11195	1.67706
ST2KO	BLM	7	1	SB71	IFNG	5.24516	0.89696
ST2KO	BLM	7	2	SB72	IFNG	6.15743	1.7319
ST2KO	BLM	7	3	SB73	IFNG	5.23506	0.8903
ST2KO	BLM	14	1	SB141	IFNG	5.49336	1.07587
ST2KO	BLM	14	2	SB142	IFNG	5.59082	1.15478
ST2KO	BLM	14	3	SB143	IFNG	5.28046	0.9206
ST2KO	BLM	21	1	SB211	IFNG	5.36606	0.98034
ST2KO	BLM	21	2	SB212	IFNG	5.07213	0.78899
ST2KO	BLM	21	3	SB213	IFNG	5.99567	1.54421
DKO	BLM	7	1	KB71	IFNG	6.42517	2.09076
DKO	BLM	7	2	KB72	IFNG	6.12122	1.6881
DKO	BLM	7	3	KB73	IFNG	5.88021	1.42214
DKO	BLM	14	1	KB141	IFNG	4.40333	0.47421
DKO	BLM	14	2	KB142	IFNG	4.26305	0.42485
DKO	BLM	14	3	KB143	IFNG	4.80349	0.64482
DKO	BLM	21	1	KB211	IFNG	4.98333	0.73836
DKO	BLM	21	2	KB212	IFNG	5.01034	0.75343
DKO	BLM	21	3	KB213	IFNG	5.25456	0.9032
WT	SAL	14	1	CP141	IFNG	4.88122	0.68383
ST2KO	SAL	14	1	SP141	IFNG	4.62463	0.56266
DKO	SAL	14	1	KP141	IFNG	5.39751	1.00318
WT	BLM	7	1	CB71	IFNL2	2.06516	0.28834
WT	BLM	7	2	CB72	IFNL2	1.74668	0.20547
WT	BLM	7	3	CB73	IFNL2	1.63174	0.18039
WT	BLM	14	1	CB141	IFNL2	2.20381	0.33136
WT	BLM	14	2	CB142	IFNL2	1.9338	0.25162
WT	BLM	14	3	CB143	IFNL2	2.48085	0.43204
WT	BLM	21	1	CB211	IFNL2	1.6201	0.17798
WT	BLM	21	2	CB212	IFNL2	1.69118	0.19307
WT	BLM	21	3	CB213	IFNL2	1.88277	0.23835
ST2KO	BLM	7	1	SB71	IFNL2	1.30328	0.12071
ST2KO	BLM	7	2	SB72	IFNL2	1.66544	0.1875
ST2KO	BLM	7	3	SB73	IFNL2	1.92451	0.24917
ST2KO	BLM	14	1	SB141	IFNL2	1.30355	0.12075
ST2KO	BLM	14	2	SB142	IFNL2	1.267	0.1151
ST2KO	BLM	14	3	SB143	IFNL2	1.46231	0.14753
ST2KO	BLM	21	1	SB211	IFNL2	1.31092	0.12191
ST2KO	BLM	21	2	SB212	IFNL2	1.02415	0.08192
ST2KO	BLM	21	3	SB213	IFNL2	1.73423	0.20264
DKO	BLM	7	1	KB71	IFNL2	1.61852	0.17766
DKO	BLM	7	2	KB72	IFNL2	1.91689	0.24716
DKO	BLM	7	3	KB73	IFNL2	1.48255	0.15121
DKO	BLM	14	1	KB141	IFNL2	1.48429	0.15153
DKO	BLM	14	2	KB142	IFNL2	0.99465	0.07837
DKO	BLM	14	3	KB143	IFNL2	1.25564	0.11338
DKO	BLM	21	1	KB211	IFNL2	1.30855	0.12154
DKO	BLM	21	2	KB212	IFNL2	1.31456	0.12249
DKO	BLM	21	3	KB213	IFNL2	1.15335	0.09865
WT	SAL	14	1	CP141	IFNL2	0.73225	0.05094
ST2KO	SAL	14	1	SP141	IFNL2	0.40182	0.02549
DKO	SAL	14	1	KP141	IFNL2	0.13569	0.0109
WT	BLM	7	1	CB71	IL10	0.22904	0.03696
WT	BLM	7	2	CB72	IL10
WT	BLM	7	3	CB73	IL10
WT	BLM	14	1	CB141	IL10
WT	BLM	14	2	CB142	IL10	0.2818	0.04613
WT	BLM	14	3	CB143	IL10	0.35486	0.06017
WT	BLM	21	1	CB211	IL10	0.15349	0.02514
WT	BLM	21	2	CB212	IL10	0.86105	0.20793
WT	BLM	21	3	CB213	IL10	0.35913	0.06104
ST2KO	BLM	7	1	SB71	IL10
ST2KO	BLM	7	2	SB72	IL10	0.0455	0.0105
ST2KO	BLM	7	3	SB73	IL10
ST2KO	BLM	14	1	SB141	IL10
ST2KO	BLM	14	2	SB142	IL10
ST2KO	BLM	14	3	SB143	IL10
ST2KO	BLM	21	1	SB211	IL10
ST2KO	BLM	21	2	SB212	IL10
ST2KO	BLM	21	3	SB213	IL10
DKO	BLM	7	1	KB71	IL10
DKO	BLM	7	2	KB72	IL10
DKO	BLM	7	3	KB73	IL10
DKO	BLM	14	1	KB141	IL10
DKO	BLM	14	2	KB142	IL10
DKO	BLM	14	3	KB143	IL10
DKO	BLM	21	1	KB211	IL10		0.00394
DKO	BLM	21	2	KB212	IL10
DKO	BLM	21	3	KB213	IL10
WT	SAL	14	1	CP141	IL10
ST2KO	SAL	14	1	SP141	IL10
DKO	SAL	14	1	KP141	IL10
WT	BLM	7	1	CB71	IL12A_IL12B	0.86344	0.10536
WT	BLM	7	2	CB72	IL12A_IL12B	0.80837	0.09596
WT	BLM	7	3	CB73	IL12A_IL12B	0.83454	0.10036
WT	BLM	14	1	CB141	IL12A_IL12B	0.9078	0.11333
WT	BLM	14	2	CB142	IL12A_IL12B	1.0367	0.13864
WT	BLM	14	3	CB143	IL12A_IL12B	0.83903	0.10113
WT	BLM	21	1	CB211	IL12A_IL12B	0.88369	0.10895
WT	BLM	21	2	CB212	IL12A_IL12B	0.88773	0.10968
WT	BLM	21	3	CB213	IL12A_IL12B	0.93205	0.11784
ST2KO	BLM	7	1	SB71	IL12A_IL12B	0.94233	0.11979
ST2KO	BLM	7	2	SB72	IL12A_IL12B	0.93427	0.11826
ST2KO	BLM	7	3	SB73	IL12A_IL12B	1.08517	0.14903
ST2KO	BLM	14	1	SB141	IL12A_IL12B	0.8981	0.11156
ST2KO	BLM	14	2	SB142	IL12A_IL12B	0.93018	0.11749
ST2KO	BLM	14	3	SB143	IL12A_IL12B	1.1667	0.16765
ST2KO	BLM	21	1	SB211	IL12A_IL12B	0.94255	0.11983
ST2KO	BLM	21	2	SB212	IL12A_IL12B	0.84123	0.1015
ST2KO	BLM	21	3	SB213	IL12A_IL12B	0.89198	0.11044
DKO	BLM	7	1	KB71	IL12A_IL12B	1.34066	0.21251
DKO	BLM	7	2	KB72	IL12A_IL12B	1.3319	0.21007
DKO	BLM	7	3	KB73	IL12A_IL12B	0.84085	0.10144
DKO	BLM	14	1	KB141	IL12A_IL12B	0.81547	0.09714
DKO	BLM	14	2	KB142	IL12A_IL12B	0.77394	0.09036
DKO	BLM	14	3	KB143	IL12A_IL12B	0.80404	0.09525
DKO	BLM	21	1	KB211	IL12A_IL12B	0.86387	0.10543
DKO	BLM	21	2	KB212	IL12A_IL12B	0.87931	0.10817
DKO	BLM	21	3	KB213	IL12A_IL12B	0.94322	0.11996
WT	SAL	14	1	CP141	IL12A_IL12B	1.3409	0.21258
ST2KO	SAL	14	1	SP141	IL12A_IL12B	0.71372	0.08105
DKO	SAL	14	1	KP141	IL12A_IL12B	3.90259	2.5098
WT	BLM	7	1	CB71	IL16	11.3805	17009.6
WT	BLM	7	2	CB72	IL16	10.9202	11613.2
WT	BLM	7	3	CB73	IL16	10.8761	11209.5
WT	BLM	14	1	CB141	IL16	11.074	13158.5
WT	BLM	14	2	CB142	IL16	11.7764	24109.9
WT	BLM	14	3	CB143	IL16	11.5051	18941
WT	BLM	21	1	CB211	IL16	11.926	> ULOQ
WT	BLM	21	2	CB212	IL16	11.7348	23219.4
WT	BLM	21	3	CB213	IL16	11.8135	> ULOQ
ST2KO	BLM	7	1	SB71	IL16	10.8734	11184.8
ST2KO	BLM	7	2	SB72	IL16	11.7083	22671
ST2KO	BLM	7	3	SB73	IL16	10.7482	10126.9
ST2KO	BLM	14	1	SB141	IL16	10.7968	10523
ST2KO	BLM	14	2	SB142	IL16	10.8789	11234.3
ST2KO	BLM	14	3	SB143	IL16	10.8188	10708.9
ST2KO	BLM	21	1	SB211	IL16	11.2927	15785.7
ST2KO	BLM	21	2	SB212	IL16	11.4089	17428.5
ST2KO	BLM	21	3	SB213	IL16	11.3917	17172.8
DKO	BLM	7	1	KB71	IL16	10.7838	10415.7
DKO	BLM	7	2	KB72	IL16	11.3029	15923.2
DKO	BLM	7	3	KB73	IL16	10.9723	12111.5
DKO	BLM	14	1	KB141	IL16	10.5024	8365.91
DKO	BLM	14	2	KB142	IL16	10.6117	9101.78
DKO	BLM	14	3	KB143	IL16	10.8615	11079.5
DKO	BLM	21	1	KB211	IL16	11.9167	> ULOQ
DKO	BLM	21	2	KB212	IL16	11.3715	16879.3
DKO	BLM	21	3	KB213	IL16	11.8402	> ULOQ
WT	SAL	14	1	CP141	IL16	11.4933	18747.1
ST2KO	SAL	14	1	SP141	IL16	10.7467	10114.7
DKO	SAL	14	1	KP141	IL16	10.514	8440.86
WT	BLM	7	1	CB71	IL17A	4.2447	0.5017
WT	BLM	7	2	CB72	IL17A	3.1948	0.20538
WT	BLM	7	3	CB73	IL17A	3.94244	0.3919
WT	BLM	14	1	CB141	IL17A	4.25437	0.50563
WT	BLM	14	2	CB142	IL17A	4.89303	0.83437
WT	BLM	14	3	CB143	IL17A	3.02861	0.17642
WT	BLM	21	1	CB211	IL17A	6.35921	2.44089
WT	BLM	21	2	CB212	IL17A	5.47061	1.28723
WT	BLM	21	3	CB213	IL17A	4.91598	0.84914
ST2KO	BLM	7	1	SB71	IL17A	2.2481	0.08163
ST2KO	BLM	7	2	SB72	IL17A	4.28809	0.51952
ST2KO	BLM	7	3	SB73	IL17A	1.98362	0.06113
ST2KO	BLM	14	1	SB141	IL17A	2.04203	0.06527
ST2KO	BLM	14	2	SB142	IL17A	1.25133	0.02427
ST2KO	BLM	14	3	SB143	IL17A	2.26886	0.08345
ST2KO	BLM	21	1	SB211	IL17A	2.91832	0.15917
ST2KO	BLM	21	2	SB212	IL17A	1.97262	0.06038
ST2KO	BLM	21	3	SB213	IL17A	4.70356	0.72103
DKO	BLM	7	1	KB71	IL17A	4.30435	0.52634
DKO	BLM	7	2	KB72	IL17A	4.17832	0.4755
DKO	BLM	7	3	KB73	IL17A	3.6131	0.29684
DKO	BLM	14	1	KB141	IL17A	1.95148	0.05895
DKO	BLM	14	2	KB142	IL17A	3.14867	0.19696
DKO	BLM	14	3	KB143	IL17A	2.77325	0.13865
DKO	BLM	21	1	KB211	IL17A	4.81159	0.78382
DKO	BLM	21	2	KB212	IL17A	6.61939	2.92923
DKO	BLM	21	3	KB213	IL17A	5.12972	0.99856
WT	SAL	14	1	CP141	IL17A	1.98365	0.06114
ST2KO	SAL	14	1	SP141	IL17A	1.46115	0.03239
DKO	SAL	14	1	KP141	IL17A	1.39441	0.02963
WT	BLM	7	1	CB71	IL17F	3.08542	0.85359
WT	BLM	7	2	CB72	IL17F	3.02452	0.80339
WT	BLM	7	3	CB73	IL17F	3.07153	0.84193
WT	BLM	14	1	CB141	IL17F	2.09701	0.28144
WT	BLM	14	2	CB142	IL17F	2.57658	0.50071
WT	BLM	14	3	CB143	IL17F	2.42629	0.42186
WT	BLM	21	1	CB211	IL17F	2.97996	0.76816
WT	BLM	21	2	CB212	IL17F	2.49356	0.4559
WT	BLM	21	3	CB213	IL17F	2.30393	0.36482
ST2KO	BLM	7	1	SB71	IL17F	1.64825	0.14798
ST2KO	BLM	7	2	SB72	IL17F	2.9662	0.75752
ST2KO	BLM	7	3	SB73	IL17F	2.73244	0.59374
ST2KO	BLM	14	1	SB141	IL17F	1.75036	0.17336
ST2KO	BLM	14	2	SB142	IL17F	1.57084	0.13046
ST2KO	BLM	14	3	SB143	IL17F	1.15343	0.05816
ST2KO	BLM	21	1	SB211	IL17F	2.63218	0.53252
ST2KO	BLM	21	2	SB212	IL17F	1.33086	0.08468
ST2KO	BLM	21	3	SB213	IL17F	4.62682	3.27592
DKO	BLM	7	1	KB71	IL17F	2.62015	0.52551
DKO	BLM	7	2	KB72	IL17F	1.88154	0.21006
DKO	BLM	7	3	KB73	IL17F	2.73065	0.5926
DKO	BLM	14	1	KB141	IL17F	2.19208	0.31782
DKO	BLM	14	2	KB142	IL17F	1.95585	0.23304
DKO	BLM	14	3	KB143	IL17F	1.87707	0.20872
DKO	BLM	21	1	KB211	IL17F	2.71827	0.58477
DKO	BLM	21	2	KB212	IL17F	5.25433	5.2866
DKO	BLM	21	3	KB213	IL17F	2.83283	0.6603
WT	SAL	14	1	CP141	IL17F	1.94654	0.23007
ST2KO	SAL	14	1	SP141	IL17F	1.09885	0.05111
DKO	SAL	14	1	KP141	IL17F	2.60504	0.5168
WT	BLM	7	1	CB71	IL1A	8.0153	77.0751
WT	BLM	7	2	CB72	IL1A	8.09272	80.9878
WT	BLM	7	3	CB73	IL1A	9.27044	172.096
WT	BLM	14	1	CB141	IL1A	8.53433	107.403
WT	BLM	14	2	CB142	IL1A	8.62847	114.065
WT	BLM	14	3	CB143	IL1A	8.7116	120.293
WT	BLM	21	1	CB211	IL1A	8.80162	127.424
WT	BLM	21	2	CB212	IL1A	8.88587	134.484
WT	BLM	21	3	CB213	IL1A	9.55706	206.964
ST2KO	BLM	7	1	SB71	IL1A	7.40251	52.0274
ST2KO	BLM	7	2	SB72	IL1A	8.21884	87.7889
ST2KO	BLM	7	3	SB73	IL1A	9.37046	183.526
ST2KO	BLM	14	1	SB141	IL1A	8.762	124.234
ST2KO	BLM	14	2	SB142	IL1A	9.3555	181.768
ST2KO	BLM	14	3	SB143	IL1A	8.05729	79.1733
ST2KO	BLM	21	1	SB211	IL1A	8.28548	91.6092
ST2KO	BLM	21	2	SB212	IL1A	7.88913	71.0963
ST2KO	BLM	21	3	SB213	IL1A	8.99648	144.357
DKO	BLM	7	1	KB71	IL1A	8.14197	83.5789
DKO	BLM	7	2	KB72	IL1A	7.29666	48.5986
DKO	BLM	7	3	KB73	IL1A	7.80497	67.3658
DKO	BLM	14	1	KB141	IL1A	8.64288	115.121
DKO	BLM	14	2	KB142	IL1A	7.83556	68.6988
DKO	BLM	14	3	KB143	IL1A	8.09325	81.0153
DKO	BLM	21	1	KB211	IL1A	8.19336	86.3706
DKO	BLM	21	2	KB212	IL1A	8.10053	81.3933
DKO	BLM	21	3	KB213	IL1A	8.77511	125.281
WT	SAL	14	1	CP141	IL1A	8.09625	81.1709
ST2KO	SAL	14	1	SP141	IL1A	6.94861	38.8046
DKO	SAL	14	1	KP141	IL1A	7.188	45.3083
WT	BLM	7	1	CB71	IL1B	8.13111	14.4026
WT	BLM	7	2	CB72	IL1B	7.4821	9.54809
WT	BLM	7	3	CB73	IL1B	8.17768	14.829
WT	BLM	14	1	CB141	IL1B	8.5293	18.4606
WT	BLM	14	2	CB142	IL1B	9.43653	32.217
WT	BLM	14	3	CB143	IL1B	8.99757	24.6404
WT	BLM	21	1	CB211	IL1B	8.63879	19.7556
WT	BLM	21	2	CB212	IL1B	9.17478	27.4645
WT	BLM	21	3	CB213	IL1B	9.2691	29.0929
ST2KO	BLM	7	1	SB71	IL1B	7.41987	9.17461
ST2KO	BLM	7	2	SB72	IL1B	9.44228	32.3299
ST2KO	BLM	7	3	SB73	IL1B	7.50279	9.6754
ST2KO	BLM	14	1	SB141	IL1B	7.76899	11.4632
ST2KO	BLM	14	2	SB142	IL1B	6.65089	5.55634
ST2KO	BLM	14	3	SB143	IL1B	6.50759	5.05077
ST2KO	BLM	21	1	SB211	IL1B	7.74191	11.268
ST2KO	BLM	21	2	SB212	IL1B	7.09626	7.44383
ST2KO	BLM	21	3	SB213	IL1B	8.63938	19.7628
DKO	BLM	7	1	KB71	IL1B	8.36922	16.7127
DKO	BLM	7	2	KB72	IL1B	7.41576	9.15042
DKO	BLM	7	3	KB73	IL1B	8.21315	15.1618
DKO	BLM	14	1	KB141	IL1B	6.38186	4.64258
DKO	BLM	14	2	KB142	IL1B	6.19263	4.08522
DKO	BLM	14	3	KB143	IL1B	6.54422	5.17578
DKO	BLM	21	1	KB211	IL1B	8.54589	18.6514
DKO	BLM	21	2	KB212	IL1B	7.12827	7.60029
DKO	BLM	21	3	KB213	IL1B	7.80752	11.7465
WT	SAL	14	1	CP141	IL1B	6.64875	5.54846
ST2KO	SAL	14	1	SP141	IL1B	5.4304	2.40469
DKO	SAL	14	1	KP141	IL1B	5.6627	2.83396
WT	BLM	7	1	CB71	IL2	2.79133	1.13936
WT	BLM	7	2	CB72	IL2	2.2824	0.69636
WT	BLM	7	3	CB73	IL2	1.89073	0.45682
WT	BLM	14	1	CB141	IL2	2.4615	0.83319
WT	BLM	14	2	CB142	IL2	3.40745	1.95037
WT	BLM	14	3	CB143	IL2	2.82552	1.17561
WT	BLM	21	1	CB211	IL2	2.61273	0.96423
WT	BLM	21	2	CB212	IL2	2.88566	1.24158
WT	BLM	21	3	CB213	IL2	3.05499	1.44353
ST2KO	BLM	7	1	SB71	IL2	1.76845	0.3965
ST2KO	BLM	7	2	SB72	IL2	2.71197	1.05868
ST2KO	BLM	7	3	SB73	IL2	2.63971	0.98922
ST2KO	BLM	14	1	SB141	IL2	3.6782	2.43309
ST2KO	BLM	14	2	SB142	IL2	1.88726	0.45502
ST2KO	BLM	14	3	SB143	IL2	2.12738	0.59244
ST2KO	BLM	21	1	SB211	IL2	2.80147	1.15002
ST2KO	BLM	21	2	SB212	IL2	2.32234	0.72525
ST2KO	BLM	21	3	SB213	IL2	3.04859	1.43545
DKO	BLM	7	1	KB71	IL2	2.3459	0.74272
DKO	BLM	7	2	KB72	IL2	2.76855	1.11572
DKO	BLM	7	3	KB73	IL2	2.65836	1.00679
DKO	BLM	14	1	KB141	IL2	1.85509	0.4386
DKO	BLM	14	2	KB142	IL2	1.39567	0.2476
DKO	BLM	14	3	KB143	IL2	1.92277	0.47368
DKO	BLM	21	1	KB211	IL2	1.94128	0.48362
DKO	BLM	21	2	KB212	IL2	3.53544	2.16742
DKO	BLM	21	3	KB213	IL2	1.75282	0.38923
WT	SAL	14	1	CP141	IL2	1.58829	0.31839
ST2KO	SAL	14	1	SP141	IL2	1.2817	0.21128
DKO	SAL	14	1	KP141	IL2	1.05987	0.15107
WT	BLM	7	1	CB71	IL21		0.61803
WT	BLM	7	2	CB72	IL21		0.23924
WT	BLM	7	3	CB73	IL21		0.10986
WT	BLM	14	1	CB141	IL21	0.09763	1.09878
WT	BLM	14	2	CB142	IL21	1.24091	8.01355
WT	BLM	14	3	CB143	IL21		0.11538
WT	BLM	21	1	CB211	IL21	0.64864	3.46929
WT	BLM	21	2	CB212	IL21	0.37034	2.08385
WT	BLM	21	3	CB213	IL21	0.51428	2.74855
ST2KO	BLM	7	1	SB71	IL21	0.68724	3.69537
ST2KO	BLM	7	2	SB72	IL21		0.60148
ST2KO	BLM	7	3	SB73	IL21		0.7622
ST2KO	BLM	14	1	SB141	IL21	0.06644	1.00711
ST2KO	BLM	14	2	SB142	IL21		0.67533
ST2KO	BLM	14	3	SB143	IL21		0.13018
ST2KO	BLM	21	1	SB211	IL21		0.13845
ST2KO	BLM	21	2	SB212	IL21	0.42018	2.30198
ST2KO	BLM	21	3	SB213	IL21	0.93159	5.33985
DKO	BLM	7	1	KB71	IL21	0.06635	1.00685
DKO	BLM	7	2	KB72	IL21	0.68428	3.67773
DKO	BLM	7	3	KB73	IL21		0.23099
DKO	BLM	14	1	KB141	IL21	0.57342	3.05339
DKO	BLM	14	2	KB142	IL21		0.27198
DKO	BLM	14	3	KB143	IL21		0.43537
DKO	BLM	21	1	KB211	IL21	0.28198	1.7271
DKO	BLM	21	2	KB212	IL21	0.18901	1.3913
DKO	BLM	21	3	KB213	IL21	0.31037	1.83763
WT	SAL	14	1	CP141	IL21	0.0812	1.04998
ST2KO	SAL	14	1	SP141	IL21		0.44486
DKO	SAL	14	1	KP141	IL21		0.02412
WT	BLM	7	1	CB71	IL22	0.64337	0.25237
WT	BLM	7	2	CB72	IL22	0.38833	0.14652
WT	BLM	7	3	CB73	IL22	4.13041	8.95259
WT	BLM	14	1	CB141	IL22	1.20055	0.60422
WT	BLM	14	2	CB142	IL22	0.87744	0.37797
WT	BLM	14	3	CB143	IL22	0.86368	0.36976
WT	BLM	21	1	CB211	IL22	0.65562	0.25823
WT	BLM	21	2	CB212	IL22	1.0351	0.48008
WT	BLM	21	3	CB213	IL22	0.6923	0.27624
ST2KO	BLM	7	1	SB71	IL22	0.40189	0.15141
ST2KO	BLM	7	2	SB72	IL22	1.10646	0.53139
ST2KO	BLM	7	3	SB73	IL22	0.48322	0.18242
ST2KO	BLM	14	1	SB141	IL22	0.67679	0.26854
ST2KO	BLM	14	2	SB142	IL22	0.69538	0.27778
ST2KO	BLM	14	3	SB143	IL22	0.37932	0.14331
ST2KO	BLM	21	1	SB211	IL22	0.58896	0.22724
ST2KO	BLM	21	2	SB212	IL22	0.75065	0.3063
ST2KO	BLM	21	3	SB213	IL22	0.9611	0.43029
DKO	BLM	7	1	KB71	IL22	0.75162	0.30682
DKO	BLM	7	2	KB72	IL22	0.61569	0.2394
DKO	BLM	7	3	KB73	IL22	0.60961	0.23661
DKO	BLM	14	1	KB141	IL22	0.66305	0.26183
DKO	BLM	14	2	KB142	IL22	0.62024	0.24151
DKO	BLM	14	3	KB143	IL22	0.50974	0.19318
DKO	BLM	21	1	KB211	IL22	0.82837	0.34918
DKO	BLM	21	2	KB212	IL22	0.83691	0.35409
DKO	BLM	21	3	KB213	IL22	1.16228	0.57387
WT	SAL	14	1	CP141	IL22	0.34492	0.13139
ST2KO	SAL	14	1	SP141	IL22	0.23589	0.09677
DKO	SAL	14	1	KP141	IL22	0.58189	0.22408
WT	BLM	7	1	CB71	IL27	2.55545	3.94869
WT	BLM	7	2	CB72	IL27	1.19071	0.87955
WT	BLM	7	3	CB73	IL27	1.34736	1.08474
WT	BLM	14	1	CB141	IL27	1.95354	2.19295
WT	BLM	14	2	CB142	IL27	2.00687	2.31864
WT	BLM	14	3	CB143	IL27	1.72837	1.71638
WT	BLM	21	1	CB211	IL27	1.83433	1.93012
WT	BLM	21	2	CB212	IL27	2.46184	3.62248
WT	BLM	21	3	CB213	IL27	1.94481	2.17286
ST2KO	BLM	7	1	SB71	IL27	1.88015	2.02825
ST2KO	BLM	7	2	SB72	IL27	2.58741	4.06513
ST2KO	BLM	7	3	SB73	IL27	1.79228	1.84313
ST2KO	BLM	14	1	SB141	IL27	1.59277	1.46823
ST2KO	BLM	14	2	SB142	IL27	1.31252	1.03659
ST2KO	BLM	14	3	SB143	IL27	2.08002	2.49961
ST2KO	BLM	21	1	SB211	IL27	2.26181	2.99499
ST2KO	BLM	21	2	SB212	IL27	1.91999	2.11649
ST2KO	BLM	21	3	SB213	IL27	2.34012	3.22982
DKO	BLM	7	1	KB71	IL27	1.29135	1.00805
DKO	BLM	7	2	KB72	IL27	1.55167	1.39832
DKO	BLM	7	3	KB73	IL27	1.77273	1.80366
DKO	BLM	14	1	KB141	IL27	1.19781	0.88823
DKO	BLM	14	2	KB142	IL27	1.15628	0.83822
DKO	BLM	14	3	KB143	IL27	1.53335	1.36794
DKO	BLM	21	1	KB211	IL27	1.91981	2.11609
DKO	BLM	21	2	KB212	IL27	1.26165	0.96891
DKO	BLM	21	3	KB213	IL27	2.00509	2.31436
WT	SAL	14	1	CP141	IL27	1.37586	1.12525
ST2KO	SAL	14	1	SP141	IL27	1.16184	0.84481
DKO	SAL	14	1	KP141	IL27	2.07988	2.49926
WT	BLM	7	1	CB71	IL3	1.58026	0.15934
WT	BLM	7	2	CB72	IL3	0.30833	0.01809
WT	BLM	7	3	CB73	IL3	1.36577	0.12178
WT	BLM	14	1	CB141	IL3	1.33476	0.11693
WT	BLM	14	2	CB142	IL3	1.43256	0.13271
WT	BLM	14	3	CB143	IL3	1.19666	0.09694
WT	BLM	21	1	CB211	IL3	1.52857	0.14962
WT	BLM	21	2	CB212	IL3	0.88669	0.06072
WT	BLM	21	3	CB213	IL3	1.37246	0.12284
ST2KO	BLM	7	1	SB71	IL3	0.60107	0.03619
ST2KO	BLM	7	2	SB72	IL3	1.66426	0.17612
ST2KO	BLM	7	3	SB73	IL3	1.57642	0.15861
ST2KO	BLM	14	1	SB141	IL3	1.27748	0.10832
ST2KO	BLM	14	2	SB142	IL3	1.02462	0.07547
ST2KO	BLM	14	3	SB143	IL3	1.46514	0.13828
ST2KO	BLM	21	1	SB211	IL3	0.84478	0.05663
ST2KO	BLM	21	2	SB212	IL3	1.4731	0.13967
ST2KO	BLM	21	3	SB213	IL3	1.40095	0.12745
DKO	BLM	7	1	KB71	IL3	1.17799	0.09444
DKO	BLM	7	2	KB72	IL3	1.49254	0.1431
DKO	BLM	7	3	KB73	IL3	1.7444	0.1933
DKO	BLM	14	1	KB141	IL3	0.53699	0.03168
DKO	BLM	14	2	KB142	IL3	0.98635	0.07117
DKO	BLM	14	3	KB143	IL3
DKO	BLM	21	1	KB211	IL3	1.65519	0.17424
DKO	BLM	21	2	KB212	IL3	0.7641	0.04926
DKO	BLM	21	3	KB213	IL3	1.24303	0.10336
WT	SAL	14	1	CP141	IL3	0.78473	0.05108
ST2KO	SAL	14	1	SP141	IL3	0.94083	0.06626
DKO	SAL	14	1	KP141	IL3	3.50274	1.03485
WT	BLM	7	1	CB71	IL31	0.33426	0.05365
WT	BLM	7	2	CB72	IL31	0.80195	0.6002
WT	BLM	7	3	CB73	IL31	0.71909	0.46952
WT	BLM	14	1	CB141	IL31
WT	BLM	14	2	CB142	IL31	0.00336
WT	BLM	14	3	CB143	IL31	0.21533
WT	BLM	21	1	CB211	IL31	0.08051
WT	BLM	21	2	CB212	IL31
WT	BLM	21	3	CB213	IL31	1.0514	1.09492
ST2KO	BLM	7	1	SB71	IL31	0.38844	0.09478
ST2KO	BLM	7	2	SB72	IL31	0.31913	0.04298
ST2KO	BLM	7	3	SB73	IL31	0.23903
ST2KO	BLM	14	1	SB141	IL31	0.37111	0.08108
ST2KO	BLM	14	2	SB142	IL31	0.57418	0.27764
ST2KO	BLM	14	3	SB143	IL31
ST2KO	BLM	21	1	SB211	IL31
ST2KO	BLM	21	2	SB212	IL31	0.639	0.35788
ST2KO	BLM	21	3	SB213	IL31
DKO	BLM	7	1	KB71	IL31
DKO	BLM	7	2	KB72	IL31	0.28247	0.01773
DKO	BLM	7	3	KB73	IL31	0.80953	0.61295
DKO	BLM	14	1	KB141	IL31
DKO	BLM	14	2	KB142	IL31	0.52348	0.22095
DKO	BLM	14	3	KB143	IL31	0.92497	0.82437
DKO	BLM	21	1	KB211	IL31
DKO	BLM	21	2	KB212	IL31	0.0514
DKO	BLM	21	3	KB213	IL31
WT	SAL	14	1	CP141	IL31
ST2KO	SAL	14	1	SP141	IL31	0.80773	0.60991
DKO	SAL	14	1	KP141	IL31	0.10499
WT	BLM	7	1	CB71	IL33	12.9549	2176.66
WT	BLM	7	2	CB72	IL33	12.5917	1657.58
WT	BLM	7	3	CB73	IL33	12.8117	1953.64
WT	BLM	14	1	CB141	IL33	12.4021	1441.1
WT	BLM	14	2	CB142	IL33	12.4812	1527.54
WT	BLM	14	3	CB143	IL33	12.0571	1121.04
WT	BLM	21	1	CB211	IL33	13.2243	2674.43
WT	BLM	21	2	CB212	IL33	13.1489	2523.66
WT	BLM	21	3	CB213	IL33	12.8836	2062.35
ST2KO	BLM	7	1	SB71	IL33	11.5383	774.398
ST2KO	BLM	7	2	SB72	IL33	11.8997	1001.15
ST2KO	BLM	7	3	SB73	IL33	12.1613	1208.86
ST2KO	BLM	14	1	SB141	IL33	12.4039	1442.97
ST2KO	BLM	14	2	SB142	IL33	12.1093	1164.14
ST2KO	BLM	14	3	SB143	IL33	12.1211	1174.1
ST2KO	BLM	21	1	SB211	IL33	12.4963	1544.67
ST2KO	BLM	21	2	SB212	IL33	12.3613	1398.59
ST2KO	BLM	21	3	SB213	IL33	12.7253	1831.06
DKO	BLM	7	1	KB71	IL33	1.07278	0.13887
DKO	BLM	7	2	KB72	IL33	1.19394	0.17497
DKO	BLM	7	3	KB73	IL33	0.35728	0.01088
DKO	BLM	14	1	KB141	IL33	1.73189	0.4062
DKO	BLM	14	2	KB142	IL33	1.25696	0.1958
DKO	BLM	14	3	KB143	IL33	0.29258	0.00411
DKO	BLM	21	1	KB211	IL33	0.22852
DKO	BLM	21	2	KB212	IL33	0.98441	0.11562
DKO	BLM	21	3	KB213	IL33	0.95107	0.10749
WT	SAL	14	1	CP141	IL33	12.5865	1651.27
ST2KO	SAL	14	1	SP141	IL33	11.8519	967.428
DKO	SAL	14	1	KP141	IL33	2.44854	0.96596
WT	BLM	7	1	CB71	IL4	2.31772	0.44053
WT	BLM	7	2	CB72	IL4	1.80145	0.26473
WT	BLM	7	3	CB73	IL4	1.54402	0.2009
WT	BLM	14	1	CB141	IL4	4.45874	2.55025
WT	BLM	14	2	CB142	IL4	4.52346	2.67471
WT	BLM	14	3	CB143	IL4	2.56381	0.55252
WT	BLM	21	1	CB211	IL4	1.63533	0.22199
WT	BLM	21	2	CB212	IL4	2.6963	0.62196
WT	BLM	21	3	CB213	IL4	1.8836	0.28811
ST2KO	BLM	7	1	SB71	IL4	1.73149	0.24602
ST2KO	BLM	7	2	SB72	IL4	1.58651	0.21051
ST2KO	BLM	7	3	SB73	IL4	0.79349	0.07888
ST2KO	BLM	14	1	SB141	IL4	3.2489	0.9964
ST2KO	BLM	14	2	SB142	IL4	1.56251	0.20504
ST2KO	BLM	14	3	SB143	IL4	4.3488	2.35074
ST2KO	BLM	21	1	SB211	IL4	2.70981	0.62943
ST2KO	BLM	21	2	SB212	IL4	1.04928	0.11152
ST2KO	BLM	21	3	SB213	IL4	2.19018	0.39027
DKO	BLM	7	1	KB71	IL4	2.10083	0.3579
DKO	BLM	7	2	KB72	IL4	1.7022	0.23849
DKO	BLM	7	3	KB73	IL4	1.54106	0.20024
DKO	BLM	14	1	KB141	IL4	1.06226	0.1134
DKO	BLM	14	2	KB142	IL4	0.88065	0.08912
DKO	BLM	14	3	KB143	IL4	1.01521	0.10671
DKO	BLM	21	1	KB211	IL4	1.22438	0.13879
DKO	BLM	21	2	KB212	IL4	1.24009	0.14145
DKO	BLM	21	3	KB213	IL4	1.03539	0.10954
WT	SAL	14	1	CP141	IL4	1.66554	0.22933
ST2KO	SAL	14	1	SP141	IL4	1.14945	0.12659
DKO	SAL	14	1	KP141	IL4	1.2934	0.15077
WT	BLM	7	1	CB71	IL5	2.75036	0.07627
WT	BLM	7	2	CB72	IL5	2.87741	0.08644
WT	BLM	7	3	CB73	IL5	3.36389	0.13573
WT	BLM	14	1	CB141	IL5	3.43814	0.14493
WT	BLM	14	2	CB142	IL5	4.10051	0.25236
WT	BLM	14	3	CB143	IL5	3.69576	0.18091
WT	BLM	21	1	CB211	IL5	2.36958	0.05121
WT	BLM	21	2	CB212	IL5	3.52728	0.15664
WT	BLM	21	3	CB213	IL5	3.47407	0.14956
ST2KO	BLM	7	1	SB71	IL5	2.57648	0.06389
ST2KO	BLM	7	2	SB72	IL5	2.75993	0.077
ST2KO	BLM	7	3	SB73	IL5	3.18534	0.11555
ST2KO	BLM	14	1	SB141	IL5	1.97055	0.0321
ST2KO	BLM	14	2	SB142	IL5	2.00263	0.0334
ST2KO	BLM	14	3	SB143	IL5	2.54699	0.06195
ST2KO	BLM	21	1	SB211	IL5	2.22187	0.04338
ST2KO	BLM	21	2	SB212	IL5	3.10053	0.10685
ST2KO	BLM	21	3	SB213	IL5	4.85617	0.45153
DKO	BLM	7	1	KB71	IL5	2.98842	0.09617
DKO	BLM	7	2	KB72	IL5	2.93834	0.09168
DKO	BLM	7	3	KB73	IL5	2.2006	0.04233
DKO	BLM	14	1	KB141	IL5	2.32871	0.04895
DKO	BLM	14	2	KB142	IL5	1.84639	0.02736
DKO	BLM	14	3	KB143	IL5	1.87649	0.02846
DKO	BLM	21	1	KB211	IL5	2.85777	0.0848
DKO	BLM	21	2	KB212	IL5	3.13644	0.11047
DKO	BLM	21	3	KB213	IL5	3.15176	0.11204
WT	SAL	14	1	CP141	IL5	2.01268	0.03382
ST2KO	SAL	14	1	SP141	IL5	1.78617	0.02525
DKO	SAL	14	1	KP141	IL5	4.23658	0.28121
WT	BLM	7	1	CB71	IL6	5.03082	50.288
WT	BLM	7	2	CB72	IL6	4.63581	37.9395
WT	BLM	7	3	CB73	IL6	5.34997	62.6769
WT	BLM	14	1	CB141	IL6	4.59429	36.8081
WT	BLM	14	2	CB142	IL6	5.92129	91.6936
WT	BLM	14	3	CB143	IL6	6.18514	108.755
WT	BLM	21	1	CB211	IL6	3.52027	15.9066
WT	BLM	21	2	CB212	IL6	4.07886	24.9712
WT	BLM	21	3	CB213	IL6	5.5628	72.3586
ST2KO	BLM	7	1	SB71	IL6	4.91476	46.3444
ST2KO	BLM	7	2	SB72	IL6	5.3349	62.0369
ST2KO	BLM	7	3	SB73	IL6	5.4558	67.3378
ST2KO	BLM	14	1	SB141	IL6	4.23336	28.1214
ST2KO	BLM	14	2	SB142	IL6	2.3896	5.50884
ST2KO	BLM	14	3	SB143	IL6	2.86895	8.90227
ST2KO	BLM	21	1	SB211	IL6	3.68103	18.1797
ST2KO	BLM	21	2	SB212	IL6	2.78509	8.21616
ST2KO	BLM	21	3	SB213	IL6	6.82125	162.36
DKO	BLM	7	1	KB71	IL6	6.00095	96.571
DKO	BLM	7	2	KB72	IL6	4.74782	41.1417
DKO	BLM	7	3	KB73	IL6	4.50451	34.4594
DKO	BLM	14	1	KB141	IL6	3.35729	13.8428
DKO	BLM	14	2	KB142	IL6	2.23336	4.65064
DKO	BLM	14	3	KB143	IL6	3.02189	10.2679
DKO	BLM	21	1	KB211	IL6	5.21315	57.0728
DKO	BLM	21	2	KB212	IL6	2.33873	5.21746
DKO	BLM	21	3	KB213	IL6	3.12936	11.3222
WT	SAL	14	1	CP141	IL6	2.32759	5.15522
ST2KO	SAL	14	1	SP141	IL6	2.17314	4.34799
DKO	SAL	14	1	KP141	IL6	2.68712	7.46724
WT	BLM	7	1	CB71	IL7	2.46469	2.42805
WT	BLM	7	2	CB72	IL7	2.22653	1.89187
WT	BLM	7	3	CB73	IL7	2.35176	2.16107
WT	BLM	14	1	CB141	IL7	2.39832	2.26826
WT	BLM	14	2	CB142	IL7	2.94649	3.8688
WT	BLM	14	3	CB143	IL7	3.04158	4.21994
WT	BLM	21	1	CB211	IL7	3.03589	4.19824
WT	BLM	21	2	CB212	IL7	3.19215	4.82825
WT	BLM	21	3	CB213	IL7	3.32393	5.41756
ST2KO	BLM	7	1	SB71	IL7	2.36049	2.18087
ST2KO	BLM	7	2	SB72	IL7	3.02081	4.14114
ST2KO	BLM	7	3	SB73	IL7	2.33411	2.12147
ST2KO	BLM	14	1	SB141	IL7	2.31626	2.08198
ST2KO	BLM	14	2	SB142	IL7	2.34834	2.15335
ST2KO	BLM	14	3	SB143	IL7	3.34078	5.49699
ST2KO	BLM	21	1	SB211	IL7	3.01039	4.10205
ST2KO	BLM	21	2	SB212	IL7	2.91686	3.76432
ST2KO	BLM	21	3	SB213	IL7	3.08753	4.39859
DKO	BLM	7	1	KB71	IL7	2.65163	2.92531
DKO	BLM	7	2	KB72	IL7	3.2085	4.89839
DKO	BLM	7	3	KB73	IL7	2.25901	1.9591
DKO	BLM	14	1	KB141	IL7	2.86359	3.58215
DKO	BLM	14	2	KB142	IL7	2.94845	3.87579
DKO	BLM	14	3	KB143	IL7	2.34339	2.14222
DKO	BLM	21	1	KB211	IL7	3.40285	5.79789
DKO	BLM	21	2	KB212	IL7	3.25951	5.12255
DKO	BLM	21	3	KB213	IL7	3.01163	4.10669
WT	SAL	14	1	CP141	IL7	2.28633	2.01703
ST2KO	SAL	14	1	SP141	IL7	2.13188	1.70586
DKO	SAL	14	1	KP141	IL7	2.17615	1.79106
WT	BLM	7	1	CB71	IL9	1.59792	0.07635
WT	BLM	7	2	CB72	IL9	1.54426	0.07144
WT	BLM	7	3	CB73	IL9	2.69432	0.24419
WT	BLM	14	1	CB141	IL9	10.3758	61.5219
WT	BLM	14	2	CB142	IL9	10.4454	64.4806
WT	BLM	14	3	CB143	IL9	10.3949	62.3173
WT	BLM	21	1	CB211	IL9	11.43	126.303
WT	BLM	21	2	CB212	IL9	11.4964	132.237
WT	BLM	21	3	CB213	IL9	11.4278	126.106
ST2KO	BLM	7	1	SB71	IL9	0.98299	0.03233
ST2KO	BLM	7	2	SB72	IL9	2.05228	0.12844
ST2KO	BLM	7	3	SB73	IL9	0.64	0.01717
ST2KO	BLM	14	1	SB141	IL9	9.08619	25.9716
ST2KO	BLM	14	2	SB142	IL9	9.39162	31.8235
ST2KO	BLM	14	3	SB143	IL9	9.23929	28.755
ST2KO	BLM	21	1	SB211	IL9	10.1894	54.2615
ST2KO	BLM	21	2	SB212	IL9	10.292	58.1414
ST2KO	BLM	21	3	SB213	IL9	10.1843	54.0768
DKO	BLM	7	1	KB71	IL9	0.67944	0.01865
DKO	BLM	7	2	KB72	IL9	1.0839	0.03791
DKO	BLM	7	3	KB73	IL9	1.10878	0.03937
DKO	BLM	14	1	KB141	IL9	8.25344	14.9372
DKO	BLM	14	2	KB142	IL9	8.22545	14.6618
DKO	BLM	14	3	KB143	IL9	8.54029	18.0729
DKO	BLM	21	1	KB211	IL9	9.41007	32.217
DKO	BLM	21	2	KB212	IL9	9.51098	34.4579
DKO	BLM	21	3	KB213	IL9	9.51703	34.5972
WT	SAL	14	1	CP141	IL9	0.65839	0.01785
ST2KO	SAL	14	1	SP141	IL9
DKO	SAL	14	1	KP141	IL9	0.54724	0.01395
WT	BLM	7	1	CB71	PDCD1LG2	12.453	1305.39
WT	BLM	7	2	CB72	PDCD1LG2	12.0198	952.822
WT	BLM	7	3	CB73	PDCD1LG2	11.2499	553.444
WT	BLM	14	1	CB141	PDCD1LG2	13.9192	4040.56
WT	BLM	14	2	CB142	PDCD1LG2	14.4314	6173.74
WT	BLM	14	3	CB143	PDCD1LG2	13.9537	4155.41
WT	BLM	21	1	CB211	PDCD1LG2	12.5613	1413.97
WT	BLM	21	2	CB212	PDCD1LG2	13.4044	2682.88
WT	BLM	21	3	CB213	PDCD1LG2	13.0818	2091.1
ST2KO	BLM	7	1	SB71	PDCD1LG2	11.8009	814.799
ST2KO	BLM	7	2	SB72	PDCD1LG2	11.9571	910.851
ST2KO	BLM	7	3	SB73	PDCD1LG2	11.3226	582.113
ST2KO	BLM	14	1	SB141	PDCD1LG2	12.6506	1510.89
ST2KO	BLM	14	2	SB142	PDCD1LG2	11.3542	595.044
ST2KO	BLM	14	3	SB143	PDCD1LG2	12.1938	1080.32
ST2KO	BLM	21	1	SB211	PDCD1LG2	12.4204	1274.49
ST2KO	BLM	21	2	SB212	PDCD1LG2	11.5709	692.526
ST2KO	BLM	21	3	SB213	PDCD1LG2	13.0234	2000.01
DKO	BLM	7	1	KB71	PDCD1LG2	12.0529	975.769
DKO	BLM	7	2	KB72	PDCD1LG2	12.0684	986.672
DKO	BLM	7	3	KB73	PDCD1LG2	11.2404	549.806
DKO	BLM	14	1	KB141	PDCD1LG2	11.2976	572.084
DKO	BLM	14	2	KB142	PDCD1LG2	11.0902	495.589
DKO	BLM	14	3	KB143	PDCD1LG2	11.0643	486.819
DKO	BLM	21	1	KB211	PDCD1LG2	12.679	1543.14
DKO	BLM	21	2	KB212	PDCD1LG2	11.3649	599.522
DKO	BLM	21	3	KB213	PDCD1LG2	12.2087	1092.05
WT	SAL	14	1	CP141	PDCD1LG2	9.7768	204.416
ST2KO	SAL	14	1	SP141	PDCD1LG2	7.754	54.5691
DKO	SAL	14	1	KP141	PDCD1LG2	8.05345	66.2875
WT	BLM	7	1	CB71	TNF	3.6566	6.9223
WT	BLM	7	2	CB72	TNF	2.62882	3.25029
WT	BLM	7	3	CB73	TNF	2.78382	3.67572
WT	BLM	14	1	CB141	TNF	3.09394	4.65134
WT	BLM	14	2	CB142	TNF	4.29905	10.5255
WT	BLM	14	3	CB143	TNF	4.1717	9.70995
WT	BLM	21	1	CB211	TNF	3.1536	4.85972
WT	BLM	21	2	CB212	TNF	3.30089	5.40523
WT	BLM	21	3	CB213	TNF	3.18831	4.98424
ST2KO	BLM	7	1	SB71	TNF	2.68683	3.40496
ST2KO	BLM	7	2	SB72	TNF	3.08792	4.6307
ST2KO	BLM	7	3	SB73	TNF	2.71212	3.47408
ST2KO	BLM	14	1	SB141	TNF	2.41013	2.7132
ST2KO	BLM	14	2	SB142	TNF	2.52444	2.9851
ST2KO	BLM	14	3	SB143	TNF	3.38661	5.74403
ST2KO	BLM	21	1	SB211	TNF	2.75599	3.59644
ST2KO	BLM	21	2	SB212	TNF	2.35326	2.58483
ST2KO	BLM	21	3	SB213	TNF	3.16366	4.89556
DKO	BLM	7	1	KB71	TNF	3.53171	6.3555
DKO	BLM	7	2	KB72	TNF	3.55575	6.46161
DKO	BLM	7	3	KB73	TNF	3.18284	4.96445
DKO	BLM	14	1	KB141	TNF	2.6653	3.34693
DKO	BLM	14	2	KB142	TNF	2.29348	2.45466
DKO	BLM	14	3	KB143	TNF	2.31607	2.50328
DKO	BLM	21	1	KB211	TNF	3.80119	7.62851
DKO	BLM	21	2	KB212	TNF	3.53474	6.3688
DKO	BLM	21	3	KB213	TNF	2.62747	3.24675
WT	SAL	14	1	CP141	TNF	2.3802	2.64509
ST2KO	SAL	14	1	SP141	TNF	2.22575	2.3129
DKO	SAL	14	1	KP141	TNF	2.27002	2.40488

## Sheet: (S4) data & ANOVA for Fig. 2A
group	IL-9		Tukey Post-Hoc Test p-value – IL-9																				Color scheme
WT sal 7	1537.25			WT sal 7	WT sal 14	WT sal 21	WT blm 7	WT blm 14	WT blm 21	ST2KO sal 7	ST2KO sal 14	ST2KO sal 21	ST2KO blm 7	ST2KO blm 14	ST2KO blm 21	DKO sal 7	DKO sal 14	DKO sal 21	DKO blm 7	DKO blm 14	DKO blm 21		p ≤ 0.001	Highly significant
WT sal 7	1488.37		WT sal 7	—	1	1	1	0.249	<.001	1	1	1	1	0.003	<.001	1	1	1	1	<.001	<.001		0.001 < p ≤ 0.050	Significant
WT sal 7	1313.3		WT sal 14		—	1	1	0.23	<.001	1	1	1	1	0.002	<.001	1	1	1	1	<.001	<.001		0.100 < p ≤ 1.000	Tendency to significance
WT sal 14	1529.81		WT sal 21			—	1	0.013	<.001	1	1	1	1	<.001	<.001	1	1	1	1	<.001	<.001		0.050 < p ≤ 0.100	Not significant
WT sal 14	1483.41		WT blm 7				—	0.126	<.001	1	1	1	1	<.001	<.001	1	1	1	1	<.001	<.001
WT sal 14	1303.72		WT blm 14					—	<.001	0.032	0.037	0.077	0.106	0.78	<.001	0.018	0.007	0.007	0.134	<.001	<.001
WT sal 21	1527.89		WT blm 21						—	<.001	<.001	<.001	<.001	<.001	<.001	<.001	<.001	<.001	<.001	0.975	1
WT sal 21	1522.07		ST2KO sal 7							—	1	1	1	<.001	<.001	1	1	1	1	<.001	<.001
WT sal 21	1265.45		ST2KO sal 14								—	1	1	<.001	<.001	1	1	1	1	<.001	<.001
WT sal 21	1470.2		ST2KO sal 21									—	1	<.001	<.001	0.998	0.975	1	1	<.001	<.001
WT sal 21	1441.79		ST2KO blm 7										—	<.001	<.001	1	1	1	1	<.001	<.001
WT sal 21	1119.4		ST2KO blm 14											—	<.001	<.001	<.001	<.001	<.001	0.01	<.001
WT blm 7	1616.16		ST2KO blm 21												—	<.001	<.001	<.001	<.001	<.001	<.001
WT blm 7	1279.45		DKO sal 7													—	1	1	1	<.001	<.001
WT blm 7	1273.34		DKO sal 14														—	1	0.999	<.001	<.001
WT blm 14	2463.17		DKO sal 21															—	1	<.001	<.001
WT blm 14	2009.77		DKO blm 7																—	<.001	<.001
WT blm 14	2004.73		DKO blm 14																	—	0.906
WT blm 14	1778.03		DKO blm 21																		—
WT blm 14	1687.35
WT blm 14	2498.46
WT blm 14	2098.11
WT blm 14	1369.26
WT blm 21	3535.75
WT blm 21	3508.1
WT blm 21	2702.31
WT blm 21	3558.53
WT blm 21	3259.78
WT blm 21	2927.85
ST2KO sal 7	1399.95
ST2KO sal 7	1313.65
ST2KO sal 7	1170.94
ST2KO sal 14	1432.47
ST2KO sal 14	1281.13
ST2KO sal 14	1202.14
ST2KO sal 21	1672.47
ST2KO sal 21	1573.56
ST2KO sal 21	1430.72
ST2KO sal 21	1077.68
ST2KO sal 21	1599.75
ST2KO sal 21	1597.76
ST2KO sal 21	1571.21
ST2KO blm 7	1493.39
ST2KO blm 7	1357.13
ST2KO blm 7	1280.01
ST2KO blm 14	2390.47
ST2KO blm 14	2361.89
ST2KO blm 14	2319.03
ST2KO blm 14	2195.21
ST2KO blm 14	2128.53
ST2KO blm 14	2503.56
ST2KO blm 14	2404.54
ST2KO blm 14	1928.99
ST2KO blm 21	4313.73
ST2KO blm 21	4116.18
ST2KO blm 21	3687.65
ST2KO blm 21	4223.62
ST2KO blm 21	4101.4
ST2KO blm 21	3792.55
DKO sal 7	1449.46
DKO sal 7	1277.16
DKO sal 7	1057.5
DKO sal 14	1394.99
DKO sal 14	1137.43
DKO sal 14	1072.3
DKO sal 21	1630.7
DKO sal 21	1491.34
DKO sal 21	1343.68
DKO sal 21	1382.56
DKO sal 21	1205.52
DKO sal 21	1148.09
DKO blm 7	1601.6
DKO blm 7	1600.91
DKO blm 7	1419.03
DKO blm 7	1182.94
DKO blm 14	3323.93
DKO blm 14	3227.48
DKO blm 14	2747.54
DKO blm 14	2568.74
DKO blm 21	3717.19
DKO blm 21	3217.36
DKO blm 21	2927.5
DKO blm 21	4137.16
DKO blm 21	3147.95
DKO blm 21	3101.29
DKO blm 21	2762.99

## Sheet: (S5) data & ANOVA for Fig. 2B
group	collagen		Tukey Post-Hoc Test p-value – collagen								Color scheme
WT SAL 14	16.5965			WT SAL 14	WT ISO 14	WT a-IL-9 14	ST2KO SAL 14	ST2KO ISO 14	ST2KO a-IL-9 14		p ≤ 0.001	Highly significant
WT SAL 14	17.9104		WT SAL 14	—	1	<.001	<.001	0.003	<.001		0.001 < p ≤ 0.050	Significant
WT SAL 14	21.9286		WT ISO 14		—	<.001	0.001	0.007	<.001		0.100 < p ≤ 1.000	Tendency to significance
WT SAL 14	15.922		WT a-IL-9 14			—	0.997	0.808	0.998		0.050 < p ≤ 0.100	Not significant
WT SAL 14	15.3406		ST2KO SAL 14				—	0.984	0.972
WT SAL 14	16.4427		ST2KO ISO 14					—	0.668
WT ISO 14	17.4809		ST2KO a-IL-9 14						—
WT ISO 14	18.2972
WT ISO 14	16.9744
WT a-IL-9 14	11.0537
WT a-IL-9 14	9.75431
WT a-IL-9 14	9.0661
WT a-IL-9 14	13.1125
WT a-IL-9 14	13.0378
WT a-IL-9 14	12.3059
WT a-IL-9 14	10.3471
WT a-IL-9 14	11.3631
ST2KO SAL 14	10.7263
ST2KO SAL 14	12.2183
ST2KO SAL 14	12.3091
ST2KO ISO 14	12.7718
ST2KO ISO 14	13.4123
ST2KO ISO 14	11.5274
ST2KO a-IL-9 14	9.90649
ST2KO a-IL-9 14	11.4473
ST2KO a-IL-9 14	11.2588
ST2KO a-IL-9 14	9.7678
ST2KO a-IL-9 14	11.9695

## Sheet: (S6) data & ANOVA Fig. 2C
group	collagen		Tukey Post-Hoc Test p-value – collagen											Color scheme
WT SAL 21	19.8843			WT SAL 21	WT ISO 21	WT a-IL-9 21	ST2KO SAL 21	ST2KO ISO 21	ST2KO a-IL-9 21	DKO SAL 21	DKO ISO 21	DKO a-IL-9 21		p ≤ 0.001	Highly significant
WT SAL 21	22.3553		WT SAL 21	—	0.999	<.001	0.002	0.003	0.004	<.001	<.001	<.001		0.001 < p ≤ 0.050	Significant
WT SAL 21	19.1398		WT ISO 21		—	<.001	<.001	<.001	<.001	<.001	<.001	<.001		0.050 < p ≤ 0.010	Tendency to significance
WT ISO 21	22.4329		WT a-IL-9 21			—	0.811	0.961	0.585	0.98	1	0.962		0.100 < p ≤ 1.000	Not significant
WT ISO 21	21.2431		ST2KO SAL 21				—	1	1	0.999	0.957	0.085
WT ISO 21	19.768		ST2KO ISO 21					—	0.999	1	0.996	0.314
WT a-IL-9 21	14.5263		ST2KO a-IL-9 21						—	0.973	0.821	0.032
WT a-IL-9 21	13.3142		DKO SAL 21							—	0.999	0.277
WT a-IL-9 21	14.6784		DKO ISO 21								—	0.825
ST2KO SAL 21	16.8936		DKO a-IL-9 21									—
ST2KO SAL 21	16.0473
ST2KO SAL 21	15.349
ST2KO SAL 21	14.9284
ST2KO SAL 21	15.4508
ST2KO ISO 21	15.6796
ST2KO ISO 21	16.6803
ST2KO ISO 21	13.9478
ST2KO a-IL-9 21	16.542
ST2KO a-IL-9 21	15.9857
ST2KO a-IL-9 21	15.197
ST2KO a-IL-9 21	16.1331
ST2KO a-IL-9 21	16.6947
DKO SAL 21	17.2207
DKO SAL 21	11.9684
DKO SAL 21	14.5687
DKO SAL 21	16.8078
DKO SAL 21	15.2684
DKO ISO 21	13.4021
DKO ISO 21	16.6672
DKO ISO 21	13.5622
DKO a-IL-9 21	11.3058
DKO a-IL-9 21	13.8875
DKO a-IL-9 21	14.3174
DKO a-IL-9 21	12.9432
DKO a-IL-9 21	12.8083

## Sheet: (S7) data & ANOVA Fig. 3A
group	TSLP		Tukey Post-Hoc Test p-value – TSLP												Color scheme
SAL 14	158.11			SAL 14	WT BLM 7	WT BLM 14	WT BLM 21	ST2KO BLM 7	ST2KO BLM 14	ST2KO BLM 21	DKO BLM 7	DKO BLM 14	DKO BLM 21		p ≤ 0.001	Highly significant
SAL 14	159.586		SAL 14	—	<.001	<.001	0.064	<.001	<.001	0.999	1	<.001	0.998		0.001 < p ≤ 0.050	Significant
SAL 14	161.93		WT BLM 7		—	1	0.174	0.104	<.001	<.001	<.001	0.235	<.001		0.050 < p ≤ 0.010	Tendency to significance
SAL 14	165.112		WT BLM 14			—	0.02	0.023	<.001	<.001	<.001	0.006	<.001		0.100 < p ≤ 1.000	Not significant
SAL 14	169.161		WT BLM 21				—	<.001	<.001	0.592	0.443	0.999	0.653
SAL 14	169.161		ST2KO BLM 7					—	0.667	<.001	<.001	<.001	<.001
SAL 14	170.45		ST2KO BLM 14						—	<.001	<.001	<.001	<.001
SAL 14	170.651		ST2KO BLM 21							—	1	0.074	1
SAL 14	171.711		DKO BLM 7								—	0.037	1
SAL 14	174.485		DKO BLM 14									—	0.097
WT BLM 7	283.81		DKO BLM 21										—
WT BLM 7	313.94
WT BLM 7	320.744
WT BLM 14	258.017
WT BLM 14	275.137
WT BLM 14	289.998
WT BLM 14	291.102
WT BLM 14	295.473
WT BLM 14	303.249
WT BLM 14	316.841
WT BLM 14	330.463
WT BLM 14	337.206
WT BLM 14	347.633
WT BLM 14	361.892
WT BLM 21	218.816
WT BLM 21	232.593
WT BLM 21	251.233
ST2KO BLM 7	364.924
ST2KO BLM 7	391.825
ST2KO BLM 7	395.964
ST2KO BLM 14	330.656
ST2KO BLM 14	365.211
ST2KO BLM 14	411.278
ST2KO BLM 14	414.588
ST2KO BLM 14	415.446
ST2KO BLM 14	418.28
ST2KO BLM 14	425.969
ST2KO BLM 14	430.108
ST2KO BLM 14	443.941
ST2KO BLM 14	478.122
ST2KO BLM 14	525.505
ST2KO BLM 21	156.461
ST2KO BLM 21	166.407
ST2KO BLM 21	222.974
DKO BLM 7	152.182
DKO BLM 7	176.738
DKO BLM 7	199.405
DKO BLM 14	216.535
DKO BLM 14	240.051
DKO BLM 14	245.998
DKO BLM 14	247.887
DKO BLM 14	253.054
DKO BLM 14	254.798
DKO BLM 14	255.442
DKO BLM 14	284.441
DKO BLM 21	138.719
DKO BLM 21	192.597
DKO BLM 21	221.808

## Sheet: (S8) data & ANOVA Fig. 3B-D
group	IL-9	collagen	weight		Tukey Post-Hoc Test p-value – IL-9											Color scheme
WT SAL	2710.06	22.1514	84.5794			DKO ISO	DKO SAL	DKO a-TSLP	ST2KO ISO	ST2KO SAL	ST2KO a-TSLP	WT ISO	WT SAL	WT a-TSLP		p ≤ 0.001	Highly significant
WT SAL	2963.62	28.6333	87.0192		DKO ISO	—	0.968	0.954	0.543	1	0.717	0.004	<.001	0.024		0.001 < p ≤ 0.050	Significant
WT SAL	2966.39	26.1018	87.037		DKO SAL		—	0.264	0.95	0.971	0.139	0.04	0.004	<.001		0.100 < p ≤ 1.000	Tendency to significance
WT SAL	2998.2	21.1306	87.4419		DKO a-TSLP			—	0.084	0.998	0.997	<.001	<.001	0.21		0.050 < p ≤ 0.100	Not significant
WT SAL	3205.41	25.3947	88.8889		ST2KO ISO				—	0.608	0.043	0.889	0.526	<.001
WT SAL	2894.98	23.8145	92.9245		ST2KO SAL					—	0.928	0.021	0.003	0.175
WT ISO	3005.18	25.7166	83.5616		ST2KO a-TSLP						—	<.001	<.001	0.874
WT ISO	2859.54	26.5064	89.6226		WT ISO							—	0.997	<.001
WT ISO	2507.48	29.2858	89.9543		WT SAL								—	<.001
WT ISO	2907.69	20.5141	91.3876		WT a-TSLP									—
WT ISO	2725.32	23.0514	93.3333
WT ISO	2774.98	23.2735	95.1923		Tukey Post-Hoc Test p-value – collagen
WT a-TSLP	806.79	11.0694	93.6073			DKO ISO	DKO SAL	DKO a-TSLP	ST2KO ISO	ST2KO SAL	ST2KO a-TSLP	WT ISO	WT SAL	WT a-TSLP
WT a-TSLP	1342.63	11.315	95.1691		DKO ISO	—	1	<.001	0.828	0.576	<.001	<.001	<.001	0.011
WT a-TSLP	724.31	10.2366	95.2607		DKO SAL		—	<.001	0.503	0.256	<.001	<.001	<.001	<.001
WT a-TSLP	1310.12	14.4118	96.2264		DKO a-TSLP			—	0.038	0.108	0.083	<.001	<.001	0.457
WT a-TSLP	1122.72	13.2239	96.7442		ST2KO ISO				—	1	<.001	<.001	<.001	0.801
WT a-TSLP	1897.13	13.293	106.667		ST2KO SAL					—	<.001	<.001	<.001	0.957
ST2KO SAL	2055.45	13.9117	86.1111		ST2KO a-TSLP						—	<.001	<.001	<.001
ST2KO SAL	1272.83	14.1558	87.0813		WT ISO							—	1	<.001
ST2KO SAL	2325.62	13.7386	88.0952		WT SAL								—	<.001
ST2KO ISO	2471.66	14.8637	77.3438		WT a-TSLP									—
ST2KO ISO	2583.04	13.3952	78.0303
ST2KO ISO	2271.49	15.3321	78.7402		Tukey Post-Hoc Test p-value – weight
ST2KO a-TSLP	1387.5	5.57561	96.8037			DKO ISO	DKO SAL	DKO a-TSLP	ST2KO ISO	ST2KO SAL	ST2KO a-TSLP	WT ISO	WT SAL	WT a-TSLP
ST2KO a-TSLP	979.125	5.11211	100		DKO ISO	—	0.093	<.001	0.037	1	<.001	0.773	1	<.001
ST2KO a-TSLP	1742.23	6.87942	103.292		DKO SAL		—	0.049	<.001	0.336	0.002	0.94	0.258	0.473
ST2KO a-TSLP	2022.93	7.03393	112.033		DKO a-TSLP			—	<.001	<.001	0.732	0.003	<.001	0.991
DKO SAL	2540.21	14.3313	88.9344		ST2KO ISO				—	0.099	<.001	<.001	0.013	<.001
DKO SAL	2121.17	17.402	91.6667		ST2KO SAL					—	<.001	0.926	1	0.01
DKO SAL	2122.37	17.7734	92.2018		ST2KO a-TSLP						—	<.001	<.001	0.313
DKO SAL	1795.98	16.8027	92.9245		WT ISO							—	0.957	0.067
DKO SAL	2350.54	17.0121	93.1507		WT SAL								—	0.003
DKO SAL	2375.84	19.5278	94.5098		WT a-TSLP									—
DKO SAL	2438.79	18.3684	95.0192
DKO SAL	1453.89	17.6571	95.7346
DKO ISO	2241.65	17.119	78.6822
DKO ISO	1642.93	17.2337	82.5911
DKO ISO	1427.19	16.9667	86.1345
DKO ISO	2393.39	16.9522	90.7834
DKO ISO	2209.25	14.7331	91.4286
DKO ISO	1690.81	17.372	92.2018
DKO a-TSLP	2357.04	11.9658	96.789
DKO a-TSLP	1212.58	12.2217	97.6834
DKO a-TSLP	2114.08	10.7809	98.1043
DKO a-TSLP	1353.3	9.81595	99.095
DKO a-TSLP	1836.24	9.52879	99.5434
DKO a-TSLP	1674.5	5.98187	99.5495
DKO a-TSLP	1434.26	12.3927	99.6016
DKO a-TSLP	1658.41	6.70093	102.586
